# Supplementary material for: 7-Bromo-4-(7-bromo-3,3-dimethyl-1-oxo-2,3,4,9-tetra­hydro-1H-xanthen-9-yl)-3,3-dimethyl-2,3-dihydroxanthen-1(4H)-one ethanol solvate
Source: Acta Crystallogr Sect E Struct Rep Online. 2009 Sep 12;65(Pt 10):o2448. doi: 10.1107/S1600536809035922 (PMC2970291; doi:10.1107/S1600536809035922)
Supplement: Supplementary file 1 [file e-65-o2448-sup1.cif]

##############################################################################
###                                                                        ###
###        Electronic paper (Acta Crystallographica Section E)             ###
###                                                                        ###
##############################################################################
#                                                                            #
# This CIF contains the data in a paper accepted for publication in Acta     #
# Crystallographica Section E. It conforms to the requirements of Notes      #
# for Authors for Section E, and has been peer reviewed under the auspices   #
# of the IUCr Commission on Journals.                                        #
#                                                                            #
# Full details of the Crystallographic Information File format               #
# are given in the paper "The Crystallographic Information File (CIF):       #
# a New Standard Archive File for Crystallography" by S. R. Hall, F. H.      #
# Allen and I. D. Brown [Acta Cryst. (1991), A47, 655-685].                  #
#                                                                            #
# The current version of the core CIF dictionary is obtainable from          #
# ftp://ftp.iucr.org/pub/cif_core.dic. The current version number is 2.4.    #
#                                                                            #
# Software is freely available for graphical display of the structure(s) in  #
# this CIF.  For information consult the CIF home page http://www.iucr.org/  #
# cif/home.html                                                              #
#                                                                            #
# This file may be used for bona fide research purposes within the           #
# scientific community so long as proper attribution is given to the journal # 
# article from which it was obtained.                                        #
#                                                                            #
##############################################################################
                                             
data_global
_audit_creation_method     SHELXL-97
_journal_date_recd_electronic     2009-07-22
_journal_date_accepted     2009-09-05
_journal_name_full     'Acta Crystallographica, Section E'
_journal_year     2009
_journal_volume     65
_journal_issue     10
_journal_page_first     o2448
_journal_page_last     o2448
_journal_paper_category     QO
_journal_coeditor_code     JH2097
_publ_contact_author_name     'Dr. Yu-lin Zhu'
_publ_contact_author_address
;
School of Chemistry and Environment
South China Normal University
Guangzhou 510006
People's Republic of China
;
_publ_contact_author_email     yulinzhu2002@yahoo.com.cn
_publ_contact_author_fax     ?
_publ_contact_author_phone     '(+8620) 39310258'
_publ_section_title
;\
7-Bromo-4-(7-bromo-3,3-dimethyl-1-oxo-2,3,4,9-tetrahydro-1<i>H</i>-xanthen-9-\
yl)-3,3-dimethyl-2,3-dihydroxanthen-1(4<i>H</i>)-one ethanol solvate
;
loop_
    _publ_author_name
    _publ_author_address
    'Chaomei Lian'
;
School of Chemistry and Environment
South China Normal University
Guangzhou 510006
People's Republic of China
;
    'Pingping Lu'
;
School of Chemistry and Environment
South China Normal University
Guangzhou 510006
People's Republic of China
;
    'Yulin Zhu'
;
School of Chemistry and Environment
South China Normal University
Guangzhou 510006
People's Republic of China
;
data_I
_audit_creation_method     SHELXL-97
_chemical_name_systematic
;
7-Bromo-4-(7-bromo-3,3-dimethyl-1-oxo-2,3,4,9-tetrahydro-1<i>H</i>-xanthen-
9-yl)-3,3-dimethyl-2,3-dihydroxanthen-1(4<i>H</i>)-one ethanol solvate
;
_chemical_name_common     ?
_chemical_formula_moiety     'C30 H26 Br2 O4, C2 H6 O'
_chemical_formula_sum     'C32 H32 Br2 O5'
_chemical_formula_iupac     'C30 H26 Br2 O4, C2 H6 O'
_chemical_formula_weight     656.40
_chemical_melting_point     ?
_symmetry_cell_setting     orthorhombic
_symmetry_space_group_name_H-M     'P c a 21'
_symmetry_space_group_name_Hall     'P 2c -2ac'
loop_
    _symmetry_equiv_pos_as_xyz
    'x, y, z'
    '-x, -y, z+1/2'
    'x+1/2, -y, z'
    '-x+1/2, y, z+1/2'
_cell_length_a     15.016(2)
_cell_length_b     10.2459(14)
_cell_length_c     18.740(3)
_cell_angle_alpha     90.00
_cell_angle_beta     90.00
_cell_angle_gamma     90.00
_cell_volume     2883.2(7)
_cell_formula_units_Z     4
_cell_measurement_reflns_used     3559
_cell_measurement_theta_min     2.17
_cell_measurement_theta_max     21.77
_cell_measurement_temperature     298(2)
_exptl_crystal_description     block
_exptl_crystal_colour     red
_exptl_crystal_size_max     0.26
_exptl_crystal_size_mid     0.18
_exptl_crystal_size_min     0.12
_exptl_crystal_density_diffrn     1.512
_exptl_crystal_density_meas     ?
_exptl_crystal_density_method     'not measured'
_exptl_crystal_F_000     1336
_exptl_absorpt_coefficient_mu     2.851
_exptl_absorpt_correction_type     'multi-scan'
_exptl_absorpt_process_details     '(SADABS; Bruker, 2004)'
_exptl_absorpt_correction_T_min     0.546
_exptl_absorpt_correction_T_max     0.710
_exptl_special_details
;
 ?
;
_diffrn_ambient_temperature     298(2)
_diffrn_radiation_type     MoK\a
_diffrn_radiation_wavelength     0.71073
_diffrn_radiation_source     'fine-focus sealed tube'
_diffrn_radiation_monochromator     graphite
_diffrn_measurement_device_type     'Bruker APEXII area-detector diffractometer'
_diffrn_measurement_method     '\f and \w scan'
_diffrn_detector_area_resol_mean     ?
_diffrn_reflns_number     14442
_diffrn_reflns_av_R_equivalents     0.0414
_diffrn_reflns_av_sigmaI/netI     0.0725
_diffrn_reflns_theta_min     2.17
_diffrn_reflns_theta_max     25.50
_diffrn_reflns_theta_full     25.50
_diffrn_measured_fraction_theta_max     0.998
_diffrn_measured_fraction_theta_full     0.998
_diffrn_reflns_limit_h_min     -18
_diffrn_reflns_limit_h_max     17
_diffrn_reflns_limit_k_min     -11
_diffrn_reflns_limit_k_max     12
_diffrn_reflns_limit_l_min     -22
_diffrn_reflns_limit_l_max     22
_diffrn_standards_number     ?
_diffrn_standards_interval_count     ?
_diffrn_standards_interval_time     ?
_diffrn_standards_decay_%     ?
_refine_special_details
;
 Refinement of F^2^ against ALL reflections.  The weighted R-factor wR and
 goodness of fit S are based on F^2^, conventional R-factors R are based
 on F, with F set to zero for negative F^2^. The threshold expression of
 F^2^ > 2sigma(F^2^) is used only for calculating R-factors(gt) etc. and is
 not relevant to the choice of reflections for refinement.  R-factors based
 on F^2^ are statistically about twice as large as those based on F, and R-
 factors based on ALL data will be even larger.
;
_reflns_number_total     5155
_reflns_number_gt     3685
_reflns_threshold_expression     I>2\s(I)
_refine_ls_structure_factor_coef     Fsqd
_refine_ls_matrix_type     full
_refine_ls_R_factor_all     0.0738
_refine_ls_R_factor_gt     0.0390
_refine_ls_wR_factor_gt     0.0682
_refine_ls_wR_factor_ref     0.0778
_refine_ls_goodness_of_fit_ref     1.005
_refine_ls_restrained_S_all     1.005
_refine_ls_number_reflns     5155
_refine_ls_number_parameters     357
_refine_ls_number_restraints     1
_refine_ls_hydrogen_treatment     constr
_refine_ls_weighting_scheme     calc
_refine_ls_weighting_details
         'calc w=1/[\s^2^(Fo^2^)+(0.0160P)^2^+0.6332P] where P=(Fo^2^+2Fc^2^)/3'
_atom_sites_solution_hydrogens     geom
_atom_sites_solution_primary     direct
_atom_sites_solution_secondary     difmap
_refine_ls_shift/su_max     0.001
_refine_ls_shift/su_mean     0.000
_refine_diff_density_max     0.327
_refine_diff_density_min     -0.266
_refine_ls_extinction_method     none
_refine_ls_extinction_coef     ?
_refine_ls_abs_structure_details     'Flack (1983), 2379 Friedel pairs'
_refine_ls_abs_structure_Flack     0.020(8)
loop_
    _atom_type_symbol
    _atom_type_description
    _atom_type_scat_dispersion_real
    _atom_type_scat_dispersion_imag
    _atom_type_scat_source
    'C' 'C' 0.0033 0.0016
                         'International Tables Vol C Tables 4.2.6.8 and 6.1.1.4'
    'H' 'H' 0.0000 0.0000
                         'International Tables Vol C Tables 4.2.6.8 and 6.1.1.4'
    'O' 'O' 0.0106 0.0060
                         'International Tables Vol C Tables 4.2.6.8 and 6.1.1.4'
    'Br' 'Br' -0.2901 2.4595
                         'International Tables Vol C Tables 4.2.6.8 and 6.1.1.4'
_computing_data_collection     'APEX2 (Bruker, 2004)'
_computing_cell_refinement     'SAINT (Bruker, 2004)'
_computing_data_reduction     'SAINT (Bruker, 2004)'
_computing_structure_solution     'SHELXS-97 (Sheldrick, 2008)'
_computing_structure_refinement     'SHELXL-97 (Sheldrick, 2008)'
_computing_molecular_graphics     'SHELXTL (Sheldrick, 2008)'
_computing_publication_material     'SHELXTL (Sheldrick, 2008)'
loop_
    _atom_site_type_symbol
    _atom_site_label
    _atom_site_fract_x
    _atom_site_fract_y
    _atom_site_fract_z
    _atom_site_U_iso_or_equiv
    _atom_site_adp_type
    _atom_site_calc_flag
    _atom_site_refinement_flags
    _atom_site_occupancy
    _atom_site_disorder_assembly
    _atom_site_disorder_group
    Br Br1 0.42195(3) 0.14209(5) 0.41954(3) 0.06989(17) Uani d . 1 . .
    Br Br2 0.62250(4) 1.02446(4) 0.12373(4) 0.07602(18) Uani d . 1 . .
    C C9 0.5865(3) 0.3725(4) 0.2527(2) 0.0339(10) Uani d . 1 . .
    C C2 0.5465(3) 0.3620(4) 0.1083(2) 0.0343(9) Uani d . 1 . .
    C C8 0.5154(3) 0.2968(4) 0.2299(2) 0.0352(9) Uani d . 1 . .
    C C3 0.6267(2) 0.4279(3) 0.1314(2) 0.0332(9) Uani d . 1 . .
    C C4 0.6893(3) 0.4756(4) 0.08862(18) 0.0297(9) Uani d . 1 . .
    C C6 0.5783(3) 0.4647(5) -0.0097(2) 0.0475(11) Uani d . 1 . .
    H H6A 0.5590 0.5534 -0.0003 0.057 Uiso calc R 1 . .
    H H6B 0.5701 0.4480 -0.0602 0.057 Uiso calc R 1 . .
    C C7 0.4942(3) 0.2991(4) 0.1543(2) 0.0368(10) Uani d . 1 . .
    H H7 0.4436 0.2562 0.1378 0.044 Uiso calc R 1 . .
    C C5 0.6777(3) 0.4528(4) 0.00836(18) 0.0380(10) Uani d . 1 . .
    C C12 0.4897(3) 0.2371(4) 0.3510(2) 0.0468(11) Uani d . 1 . .
    C C13 0.4668(3) 0.2280(4) 0.2804(2) 0.0427(10) Uani d . 1 . .
    H H13 0.4190 0.1761 0.2664 0.051 Uiso calc R 1 . .
    C C11 0.5580(3) 0.3144(5) 0.3737(2) 0.0483(12) Uani d . 1 . .
    H H11 0.5717 0.3205 0.4219 0.058 Uiso calc R 1 . .
    C C1 0.5220(3) 0.3733(4) 0.0316(2) 0.0452(11) Uani d . 1 . .
    C C10 0.6068(3) 0.3839(4) 0.3235(2) 0.0451(11) Uani d . 1 . .
    H H10 0.6531 0.4381 0.3380 0.054 Uiso calc R 1 . .
    O O1 0.4611(3) 0.3130(4) 0.00624(17) 0.0721(10) Uani d . 1 . .
    C C14 0.7095(3) 0.3150(4) -0.0113(2) 0.0480(11) Uani d . 1 . .
    H H14A 0.6741 0.2516 0.0136 0.072 Uiso calc R 1 . .
    H H14B 0.7708 0.3051 0.0021 0.072 Uiso calc R 1 . .
    H H14C 0.7034 0.3021 -0.0618 0.072 Uiso calc R 1 . .
    C C15 0.7300(3) 0.5510(4) -0.0373(2) 0.0512(12) Uani d . 1 . .
    H H15A 0.7118 0.5435 -0.0862 0.077 Uiso calc R 1 . .
    H H15B 0.7926 0.5329 -0.0335 0.077 Uiso calc R 1 . .
    H H15C 0.7184 0.6379 -0.0206 0.077 Uiso calc R 1 . .
    O O2 0.63770(16) 0.4421(3) 0.20540(13) 0.0380(7) Uani d . 1 . .
    C C21 0.8334(3) 0.4733(4) 0.2348(2) 0.0333(9) Uani d . 1 . .
    C C24 0.7435(3) 0.6669(4) 0.1613(2) 0.0339(9) Uani d . 1 . .
    C C17 0.8935(3) 0.3742(4) 0.1292(2) 0.0381(9) Uani d . 1 . .
    C C23 0.7709(2) 0.5480(3) 0.1187(2) 0.0324(8) Uani d . 1 . .
    H H23 0.8062 0.5787 0.0780 0.039 Uiso calc R 1 . .
    C C28 0.6787(3) 0.8803(4) 0.1690(3) 0.0462(11) Uani d . 1 . .
    C C29 0.7040(2) 0.7750(4) 0.1286(2) 0.0440(10) Uani d . 1 . .
    H H29 0.6949 0.7755 0.0796 0.053 Uiso calc R 1 . .
    C C22 0.8303(3) 0.4641(4) 0.1636(2) 0.0320(9) Uani d . 1 . .
    C C25 0.7517(3) 0.6708(4) 0.2340(2) 0.0360(9) Uani d . 1 . .
    C C27 0.6889(3) 0.8824(4) 0.2422(3) 0.0515(12) Uani d . 1 . .
    H H27 0.6710 0.9546 0.2687 0.062 Uiso calc R 1 . .
    C C26 0.7258(3) 0.7757(4) 0.2750(2) 0.0417(10) Uani d . 1 . .
    H H26 0.7333 0.7743 0.3243 0.050 Uiso calc R 1 . .
    C C20 0.8834(3) 0.3859(4) 0.2829(2) 0.0431(11) Uani d . 1 . .
    H H20A 0.8475 0.3686 0.3249 0.052 Uiso calc R 1 . .
    H H20B 0.9372 0.4301 0.2984 0.052 Uiso calc R 1 . .
    C C19 0.9089(3) 0.2562(4) 0.2483(2) 0.0452(11) Uani d . 1 . .
    C C18 0.9498(3) 0.2880(4) 0.1766(2) 0.0465(11) Uani d . 1 . .
    H H18A 1.0066 0.3307 0.1844 0.056 Uiso calc R 1 . .
    H H18B 0.9615 0.2068 0.1516 0.056 Uiso calc R 1 . .
    O O3 0.9023(2) 0.3738(3) 0.06442(16) 0.0526(8) Uani d . 1 . .
    O O4 0.78986(17) 0.5671(3) 0.27188(12) 0.0382(7) Uani d . 1 . .
    C C30 0.9769(4) 0.1859(5) 0.2962(3) 0.0721(15) Uani d . 1 . .
    H H30A 0.9936 0.1046 0.2746 0.108 Uiso calc R 1 . .
    H H30B 0.9508 0.1696 0.3421 0.108 Uiso calc R 1 . .
    H H30C 1.0288 0.2397 0.3018 0.108 Uiso calc R 1 . .
    C C31 0.8274(4) 0.1713(5) 0.2391(3) 0.0683(14) Uani d . 1 . .
    H H31A 0.7836 0.2173 0.2115 0.102 Uiso calc R 1 . .
    H H31B 0.8032 0.1503 0.2851 0.102 Uiso calc R 1 . .
    H H31C 0.8437 0.0923 0.2148 0.102 Uiso calc R 1 . .
    O O5 0.6800(4) 0.8520(6) 0.4501(3) 0.169(3) Uani d . 1 . .
    H H5 0.6333 0.8118 0.4557 0.253 Uiso calc R 1 . .
    C C33 0.6290(5) 1.0123(7) 0.5278(4) 0.113(2) Uani d . 1 . .
    H H33A 0.6304 0.9339 0.5558 0.170 Uiso calc R 1 . .
    H H33B 0.5688 1.0428 0.5239 0.170 Uiso calc R 1 . .
    H H33C 0.6648 1.0780 0.5504 0.170 Uiso calc R 1 . .
    C C32 0.6640(6) 0.9856(7) 0.4571(5) 0.121(3) Uani d . 1 . .
    H H32A 0.6215 1.0137 0.4212 0.145 Uiso calc R 1 . .
    H H32B 0.7189 1.0337 0.4499 0.145 Uiso calc R 1 . .
loop_
    _atom_site_aniso_label
    _atom_site_aniso_U_11
    _atom_site_aniso_U_22
    _atom_site_aniso_U_33
    _atom_site_aniso_U_12
    _atom_site_aniso_U_13
    _atom_site_aniso_U_23
    Br1 0.0664(3) 0.0769(4) 0.0663(3) -0.0076(3) 0.0261(3) 0.0185(3)
    Br2 0.0842(4) 0.0433(3) 0.1006(4) 0.0189(3) -0.0024(3) 0.0077(3)
    C9 0.028(2) 0.037(2) 0.037(2) 0.0032(19) 0.0031(18) 0.001(2)
    C2 0.034(2) 0.036(2) 0.033(2) 0.0049(18) -0.0022(18) -0.0084(19)
    C8 0.025(2) 0.040(2) 0.040(2) 0.0040(18) 0.0026(18) 0.0015(19)
    C3 0.037(2) 0.036(2) 0.027(2) 0.0033(17) -0.0050(18) -0.002(2)
    C4 0.034(2) 0.027(2) 0.0283(19) 0.0044(18) -0.0014(17) 0.0016(16)
    C6 0.053(3) 0.060(3) 0.029(2) 0.014(2) -0.010(2) -0.002(2)
    C7 0.032(2) 0.035(2) 0.044(2) 0.0044(18) -0.0063(19) -0.0096(18)
    C5 0.049(3) 0.040(3) 0.025(2) 0.007(2) -0.0034(18) -0.0027(17)
    C12 0.040(3) 0.055(3) 0.046(3) 0.000(2) 0.015(2) 0.009(2)
    C13 0.031(2) 0.046(3) 0.052(3) 0.002(2) 0.003(2) -0.001(2)
    C11 0.044(3) 0.071(3) 0.029(2) 0.002(2) 0.003(2) 0.002(2)
    C1 0.041(3) 0.052(3) 0.043(2) 0.005(2) -0.010(2) -0.011(2)
    C10 0.038(3) 0.060(3) 0.038(2) -0.006(2) 0.0007(19) -0.001(2)
    O1 0.070(2) 0.088(3) 0.058(2) -0.022(2) -0.0222(18) -0.0086(19)
    C14 0.061(3) 0.050(3) 0.033(2) 0.011(2) -0.003(2) -0.006(2)
    C15 0.069(4) 0.058(3) 0.026(2) 0.001(2) 0.001(2) 0.002(2)
    O2 0.0399(17) 0.0495(17) 0.0245(13) -0.0103(13) 0.0010(13) -0.0024(13)
    C21 0.028(2) 0.040(2) 0.031(2) -0.0013(19) 0.0027(18) -0.0038(19)
    C24 0.030(2) 0.036(2) 0.036(2) -0.0031(19) 0.0044(17) 0.000(2)
    C17 0.034(2) 0.042(2) 0.039(2) -0.0026(17) 0.0072(19) -0.004(2)
    C23 0.032(2) 0.040(2) 0.0245(18) -0.0007(16) 0.0041(18) 0.001(2)
    C28 0.042(3) 0.032(2) 0.065(3) 0.005(2) 0.004(2) 0.001(2)
    C29 0.047(3) 0.042(2) 0.043(2) -0.0034(19) 0.004(2) 0.000(2)
    C22 0.027(2) 0.035(2) 0.034(2) 0.0000(18) 0.0043(17) 0.0004(18)
    C25 0.034(2) 0.034(2) 0.040(2) -0.0039(18) -0.0020(19) -0.003(2)
    C27 0.046(3) 0.043(3) 0.065(3) -0.004(2) 0.009(2) -0.020(2)
    C26 0.040(3) 0.045(3) 0.040(2) -0.005(2) 0.0067(19) -0.012(2)
    C20 0.037(2) 0.054(3) 0.039(2) -0.003(2) -0.0022(19) 0.011(2)
    C19 0.034(3) 0.045(3) 0.056(3) 0.001(2) -0.005(2) 0.011(2)
    C18 0.037(3) 0.050(3) 0.052(3) 0.007(2) 0.000(2) 0.004(2)
    O3 0.051(2) 0.064(2) 0.0423(19) 0.0083(15) 0.0145(14) -0.0049(15)
    O4 0.0409(18) 0.0456(17) 0.0281(14) 0.0005(14) 0.0014(12) -0.0047(13)
    C30 0.065(4) 0.082(4) 0.070(3) 0.022(3) -0.004(3) 0.021(3)
    C31 0.065(4) 0.050(3) 0.091(4) -0.014(3) 0.004(3) 0.010(3)
    O5 0.164(5) 0.141(5) 0.200(7) -0.022(4) 0.093(5) -0.032(4)
    C33 0.128(7) 0.107(6) 0.105(5) 0.011(5) 0.003(5) -0.029(4)
    C32 0.129(6) 0.065(5) 0.169(8) 0.023(4) 0.035(5) -0.014(5)
_geom_special_details
;
 All esds (except the esd in the dihedral angle between two l.s. planes)
 are estimated using the full covariance matrix.  The cell esds are taken
 into account individually in the estimation of esds in distances, angles
 and torsion angles; correlations between esds in cell parameters are only
 used when they are defined by crystal symmetry.  An approximate (isotropic)
 treatment of cell esds is used for estimating esds involving l.s. planes.
;
loop_
    _geom_bond_atom_site_label_1
    _geom_bond_atom_site_label_2
    _geom_bond_site_symmetry_2
    _geom_bond_distance
    _geom_bond_publ_flag
    Br1 C12 . 1.906(4) ?
    Br2 C28 . 1.901(4) ?
    C9 C10 . 1.366(6) ?
    C9 O2 . 1.374(5) ?
    C9 C8 . 1.387(5) ?
    C2 C7 . 1.332(5) ?
    C2 C3 . 1.447(5) ?
    C2 C1 . 1.488(6) ?
    C8 C13 . 1.388(5) ?
    C8 C7 . 1.453(5) ?
    C3 C4 . 1.328(5) ?
    C3 O2 . 1.404(4) ?
    C4 C5 . 1.532(5) ?
    C4 C23 . 1.540(5) ?
    C6 C1 . 1.481(6) ?
    C6 C5 . 1.535(6) ?
    C6 H6A . 0.9700 ?
    C6 H6B . 0.9700 ?
    C7 H7 . 0.9300 ?
    C5 C14 . 1.535(6) ?
    C5 C15 . 1.537(6) ?
    C12 C11 . 1.364(6) ?
    C12 C13 . 1.371(6) ?
    C13 H13 . 0.9300 ?
    C11 C10 . 1.388(6) ?
    C11 H11 . 0.9300 ?
    C1 O1 . 1.202(5) ?
    C10 H10 . 0.9300 ?
    C14 H14A . 0.9600 ?
    C14 H14B . 0.9600 ?
    C14 H14C . 0.9600 ?
    C15 H15A . 0.9600 ?
    C15 H15B . 0.9600 ?
    C15 H15C . 0.9600 ?
    C21 C22 . 1.338(5) ?
    C21 O4 . 1.354(5) ?
    C21 C20 . 1.476(5) ?
    C24 C25 . 1.368(6) ?
    C24 C29 . 1.398(5) ?
    C24 C23 . 1.514(5) ?
    C17 O3 . 1.221(5) ?
    C17 C22 . 1.471(5) ?
    C17 C18 . 1.512(6) ?
    C23 C22 . 1.498(5) ?
    C23 H23 . 0.9800 ?
    C28 C29 . 1.371(5) ?
    C28 C27 . 1.381(6) ?
    C29 H29 . 0.9300 ?
    C25 C26 . 1.377(5) ?
    C25 O4 . 1.401(5) ?
    C27 C26 . 1.371(6) ?
    C27 H27 . 0.9300 ?
    C26 H26 . 0.9300 ?
    C20 C19 . 1.527(6) ?
    C20 H20A . 0.9700 ?
    C20 H20B . 0.9700 ?
    C19 C31 . 1.512(6) ?
    C19 C18 . 1.513(6) ?
    C19 C30 . 1.539(6) ?
    C18 H18A . 0.9700 ?
    C18 H18B . 0.9700 ?
    C30 H30A . 0.9600 ?
    C30 H30B . 0.9600 ?
    C30 H30C . 0.9600 ?
    C31 H31A . 0.9600 ?
    C31 H31B . 0.9600 ?
    C31 H31C . 0.9600 ?
    O5 C32 . 1.397(8) ?
    O5 H5 . 0.8200 ?
    C33 C32 . 1.451(10) ?
    C33 H33A . 0.9600 ?
    C33 H33B . 0.9600 ?
    C33 H33C . 0.9600 ?
    C32 H32A . 0.9700 ?
    C32 H32B . 0.9700 ?
loop_
    _geom_angle_atom_site_label_1
    _geom_angle_atom_site_label_2
    _geom_angle_atom_site_label_3
    _geom_angle_site_symmetry_1
    _geom_angle_site_symmetry_3
    _geom_angle
    _geom_angle_publ_flag
    C10 C9 O2 . . 117.2(4) ?
    C10 C9 C8 . . 121.3(4) ?
    O2 C9 C8 . . 121.4(3) ?
    C7 C2 C3 . . 121.6(3) ?
    C7 C2 C1 . . 121.1(4) ?
    C3 C2 C1 . . 117.2(4) ?
    C9 C8 C13 . . 118.6(4) ?
    C9 C8 C7 . . 117.5(4) ?
    C13 C8 C7 . . 123.9(4) ?
    C4 C3 O2 . . 118.3(3) ?
    C4 C3 C2 . . 125.5(3) ?
    O2 C3 C2 . . 116.2(3) ?
    C3 C4 C5 . . 117.1(3) ?
    C3 C4 C23 . . 121.3(3) ?
    C5 C4 C23 . . 121.6(3) ?
    C1 C6 C5 . . 112.9(3) ?
    C1 C6 H6A . . 109.0 ?
    C5 C6 H6A . . 109.0 ?
    C1 C6 H6B . . 109.0 ?
    C5 C6 H6B . . 109.0 ?
    H6A C6 H6B . . 107.8 ?
    C2 C7 C8 . . 120.6(4) ?
    C2 C7 H7 . . 119.7 ?
    C8 C7 H7 . . 119.7 ?
    C4 C5 C6 . . 108.4(3) ?
    C4 C5 C14 . . 109.9(3) ?
    C6 C5 C14 . . 108.8(3) ?
    C4 C5 C15 . . 112.9(3) ?
    C6 C5 C15 . . 108.8(3) ?
    C14 C5 C15 . . 108.0(3) ?
    C11 C12 C13 . . 121.9(4) ?
    C11 C12 Br1 . . 119.3(3) ?
    C13 C12 Br1 . . 118.8(3) ?
    C12 C13 C8 . . 119.5(4) ?
    C12 C13 H13 . . 120.3 ?
    C8 C13 H13 . . 120.3 ?
    C12 C11 C10 . . 119.0(4) ?
    C12 C11 H11 . . 120.5 ?
    C10 C11 H11 . . 120.5 ?
    O1 C1 C6 . . 123.5(4) ?
    O1 C1 C2 . . 122.0(4) ?
    C6 C1 C2 . . 114.5(4) ?
    C9 C10 C11 . . 119.7(4) ?
    C9 C10 H10 . . 120.2 ?
    C11 C10 H10 . . 120.2 ?
    C5 C14 H14A . . 109.5 ?
    C5 C14 H14B . . 109.5 ?
    H14A C14 H14B . . 109.5 ?
    C5 C14 H14C . . 109.5 ?
    H14A C14 H14C . . 109.5 ?
    H14B C14 H14C . . 109.5 ?
    C5 C15 H15A . . 109.5 ?
    C5 C15 H15B . . 109.5 ?
    H15A C15 H15B . . 109.5 ?
    C5 C15 H15C . . 109.5 ?
    H15A C15 H15C . . 109.5 ?
    H15B C15 H15C . . 109.5 ?
    C9 O2 C3 . . 121.2(3) ?
    C22 C21 O4 . . 123.1(4) ?
    C22 C21 C20 . . 125.6(4) ?
    O4 C21 C20 . . 111.3(3) ?
    C25 C24 C29 . . 116.8(4) ?
    C25 C24 C23 . . 121.6(3) ?
    C29 C24 C23 . . 121.5(4) ?
    O3 C17 C22 . . 120.6(4) ?
    O3 C17 C18 . . 121.4(4) ?
    C22 C17 C18 . . 118.0(4) ?
    C22 C23 C24 . . 109.1(3) ?
    C22 C23 C4 . . 113.8(3) ?
    C24 C23 C4 . . 111.4(3) ?
    C22 C23 H23 . . 107.4 ?
    C24 C23 H23 . . 107.4 ?
    C4 C23 H23 . . 107.4 ?
    C29 C28 C27 . . 122.0(4) ?
    C29 C28 Br2 . . 119.3(3) ?
    C27 C28 Br2 . . 118.7(3) ?
    C28 C29 C24 . . 120.0(4) ?
    C28 C29 H29 . . 120.0 ?
    C24 C29 H29 . . 120.0 ?
    C21 C22 C17 . . 117.4(4) ?
    C21 C22 C23 . . 122.7(4) ?
    C17 C22 C23 . . 119.8(3) ?
    C24 C25 C26 . . 123.6(4) ?
    C24 C25 O4 . . 121.3(4) ?
    C26 C25 O4 . . 115.1(3) ?
    C26 C27 C28 . . 118.6(4) ?
    C26 C27 H27 . . 120.7 ?
    C28 C27 H27 . . 120.7 ?
    C27 C26 C25 . . 119.0(4) ?
    C27 C26 H26 . . 120.5 ?
    C25 C26 H26 . . 120.5 ?
    C21 C20 C19 . . 113.4(3) ?
    C21 C20 H20A . . 108.9 ?
    C19 C20 H20A . . 108.9 ?
    C21 C20 H20B . . 108.9 ?
    C19 C20 H20B . . 108.9 ?
    H20A C20 H20B . . 107.7 ?
    C31 C19 C18 . . 110.5(4) ?
    C31 C19 C20 . . 110.3(4) ?
    C18 C19 C20 . . 107.0(3) ?
    C31 C19 C30 . . 109.5(4) ?
    C18 C19 C30 . . 110.5(4) ?
    C20 C19 C30 . . 109.1(4) ?
    C17 C18 C19 . . 114.9(3) ?
    C17 C18 H18A . . 108.6 ?
    C19 C18 H18A . . 108.6 ?
    C17 C18 H18B . . 108.6 ?
    C19 C18 H18B . . 108.6 ?
    H18A C18 H18B . . 107.5 ?
    C21 O4 C25 . . 118.4(3) ?
    C19 C30 H30A . . 109.5 ?
    C19 C30 H30B . . 109.5 ?
    H30A C30 H30B . . 109.5 ?
    C19 C30 H30C . . 109.5 ?
    H30A C30 H30C . . 109.5 ?
    H30B C30 H30C . . 109.5 ?
    C19 C31 H31A . . 109.5 ?
    C19 C31 H31B . . 109.5 ?
    H31A C31 H31B . . 109.5 ?
    C19 C31 H31C . . 109.5 ?
    H31A C31 H31C . . 109.5 ?
    H31B C31 H31C . . 109.5 ?
    C32 O5 H5 . . 109.5 ?
    C32 C33 H33A . . 109.5 ?
    C32 C33 H33B . . 109.5 ?
    H33A C33 H33B . . 109.5 ?
    C32 C33 H33C . . 109.5 ?
    H33A C33 H33C . . 109.5 ?
    H33B C33 H33C . . 109.5 ?
    O5 C32 C33 . . 109.4(6) ?
    O5 C32 H32A . . 109.8 ?
    C33 C32 H32A . . 109.8 ?
    O5 C32 H32B . . 109.8 ?
    C33 C32 H32B . . 109.8 ?
    H32A C32 H32B . . 108.2 ?
loop_
    _geom_torsion_atom_site_label_1
    _geom_torsion_atom_site_label_2
    _geom_torsion_atom_site_label_3
    _geom_torsion_atom_site_label_4
    _geom_torsion_site_symmetry_1
    _geom_torsion_site_symmetry_2
    _geom_torsion_site_symmetry_3
    _geom_torsion_site_symmetry_4
    _geom_torsion
    _geom_torsion_publ_flag
    C10 C9 C8 C13 . . . . -2.4(6) ?
    O2 C9 C8 C13 . . . . 179.5(3) ?
    C10 C9 C8 C7 . . . . 174.9(4) ?
    O2 C9 C8 C7 . . . . -3.1(6) ?
    C7 C2 C3 C4 . . . . 169.2(4) ?
    C1 C2 C3 C4 . . . . -14.0(6) ?
    C7 C2 C3 O2 . . . . -11.2(5) ?
    C1 C2 C3 O2 . . . . 165.6(3) ?
    O2 C3 C4 C5 . . . . 177.2(3) ?
    C2 C3 C4 C5 . . . . -3.2(6) ?
    O2 C3 C4 C23 . . . . -1.6(5) ?
    C2 C3 C4 C23 . . . . 178.1(3) ?
    C3 C2 C7 C8 . . . . 1.2(6) ?
    C1 C2 C7 C8 . . . . -175.5(4) ?
    C9 C8 C7 C2 . . . . 6.2(6) ?
    C13 C8 C7 C2 . . . . -176.6(4) ?
    C3 C4 C5 C6 . . . . 37.6(5) ?
    C23 C4 C5 C6 . . . . -143.6(3) ?
    C3 C4 C5 C14 . . . . -81.2(4) ?
    C23 C4 C5 C14 . . . . 97.5(4) ?
    C3 C4 C5 C15 . . . . 158.2(4) ?
    C23 C4 C5 C15 . . . . -23.0(5) ?
    C1 C6 C5 C4 . . . . -57.1(4) ?
    C1 C6 C5 C14 . . . . 62.4(4) ?
    C1 C6 C5 C15 . . . . 179.9(3) ?
    C11 C12 C13 C8 . . . . 1.5(7) ?
    Br1 C12 C13 C8 . . . . 179.9(3) ?
    C9 C8 C13 C12 . . . . 0.3(6) ?
    C7 C8 C13 C12 . . . . -176.9(4) ?
    C13 C12 C11 C10 . . . . -1.2(7) ?
    Br1 C12 C11 C10 . . . . -179.7(3) ?
    C5 C6 C1 O1 . . . . -138.1(4) ?
    C5 C6 C1 C2 . . . . 42.3(5) ?
    C7 C2 C1 O1 . . . . -9.7(6) ?
    C3 C2 C1 O1 . . . . 173.5(4) ?
    C7 C2 C1 C6 . . . . 169.9(4) ?
    C3 C2 C1 C6 . . . . -6.9(5) ?
    O2 C9 C10 C11 . . . . -179.1(4) ?
    C8 C9 C10 C11 . . . . 2.7(6) ?
    C12 C11 C10 C9 . . . . -0.9(7) ?
    C10 C9 O2 C3 . . . . 174.5(3) ?
    C8 C9 O2 C3 . . . . -7.3(5) ?
    C4 C3 O2 C9 . . . . -166.1(3) ?
    C2 C3 O2 C9 . . . . 14.2(5) ?
    C25 C24 C23 C22 . . . . -17.4(5) ?
    C29 C24 C23 C22 . . . . 166.3(4) ?
    C25 C24 C23 C4 . . . . 109.0(4) ?
    C29 C24 C23 C4 . . . . -67.3(5) ?
    C3 C4 C23 C22 . . . . 64.4(5) ?
    C5 C4 C23 C22 . . . . -114.3(4) ?
    C3 C4 C23 C24 . . . . -59.5(5) ?
    C5 C4 C23 C24 . . . . 121.9(4) ?
    C27 C28 C29 C24 . . . . -1.7(6) ?
    Br2 C28 C29 C24 . . . . -178.5(3) ?
    C25 C24 C29 C28 . . . . 2.5(6) ?
    C23 C24 C29 C28 . . . . 179.0(4) ?
    O4 C21 C22 C17 . . . . 168.7(3) ?
    C20 C21 C22 C17 . . . . -11.0(6) ?
    O4 C21 C22 C23 . . . . -6.6(6) ?
    C20 C21 C22 C23 . . . . 173.7(4) ?
    O3 C17 C22 C21 . . . . -170.3(4) ?
    C18 C17 C22 C21 . . . . 6.7(5) ?
    O3 C17 C22 C23 . . . . 5.1(6) ?
    C18 C17 C22 C23 . . . . -177.9(3) ?
    C24 C23 C22 C21 . . . . 19.4(5) ?
    C4 C23 C22 C21 . . . . -105.7(4) ?
    C24 C23 C22 C17 . . . . -155.8(3) ?
    C4 C23 C22 C17 . . . . 79.1(4) ?
    C29 C24 C25 C26 . . . . -2.1(6) ?
    C23 C24 C25 C26 . . . . -178.5(4) ?
    C29 C24 C25 O4 . . . . 179.7(3) ?
    C23 C24 C25 O4 . . . . 3.2(6) ?
    C29 C28 C27 C26 . . . . 0.3(7) ?
    Br2 C28 C27 C26 . . . . 177.1(3) ?
    C28 C27 C26 C25 . . . . 0.2(6) ?
    C24 C25 C26 C27 . . . . 0.8(6) ?
    O4 C25 C26 C27 . . . . 179.1(4) ?
    C22 C21 C20 C19 . . . . -18.5(6) ?
    O4 C21 C20 C19 . . . . 161.8(3) ?
    C21 C20 C19 C31 . . . . -71.7(5) ?
    C21 C20 C19 C18 . . . . 48.5(4) ?
    C21 C20 C19 C30 . . . . 168.0(4) ?
    O3 C17 C18 C19 . . . . -156.0(4) ?
    C22 C17 C18 C19 . . . . 27.0(5) ?
    C31 C19 C18 C17 . . . . 67.1(5) ?
    C20 C19 C18 C17 . . . . -53.0(5) ?
    C30 C19 C18 C17 . . . . -171.6(4) ?
    C22 C21 O4 C25 . . . . -10.4(6) ?
    C20 C21 O4 C25 . . . . 169.3(3) ?
    C24 C25 O4 C21 . . . . 11.9(5) ?
    C26 C25 O4 C21 . . . . -166.5(3) ?
loop_
    _geom_hbond_atom_site_label_D
    _geom_hbond_atom_site_label_H
    _geom_hbond_atom_site_label_A
    _geom_hbond_site_symmetry_A
    _geom_hbond_distance_DH
    _geom_hbond_distance_HA
    _geom_hbond_distance_DA
    _geom_hbond_angle_DHA
    C14 H14B O3 . 0.96 2.40 3.280(6) 152.3
    O5 H5 O1 2_665 0.82 2.13 2.908(7) 158
