# Supplementary material for: 7-Bromo-4-(7-bromo-3,3-dimethyl-1-oxo-2,3,4,9-tetra­hydro-1H-xanthen-9-yl)-3,3-dimethyl-2,3-dihydroxanthen-1(4H)-one ethanol solvate
Source: Acta Crystallogr Sect E Struct Rep Online. 2009 Sep 12;65(Pt 10):o2448. doi: 10.1107/S1600536809035922 (PMC2970291; doi:10.1107/S1600536809035922)
Supplement: Supplementary file 2 [file e-65-o2448-Isup2.hkl]

# 
# h,k,l, Fc-squared, Fo-squared, sigma(Fo-squared) and status flag 
# 
data_I
_shelx_title ' 081225_5 in Pca2(1)' 
_shelx_refln_list_code          4 
_shelx_F_calc_maximum      250.48 
_exptl_crystal_F_000      1336.00 
_reflns_d_resolution_high  0.8255 
 
loop_ 
 _symmetry_equiv_pos_as_xyz 
 'x, y, z' 
 '-x, -y, z+1/2' 
 'x+1/2, -y, z' 
 '-x+1/2, y, z+1/2' 
 
_cell_length_a    15.0163 
_cell_length_b    10.2459 
_cell_length_c    18.7395 
_cell_angle_alpha  90.000 
_cell_angle_beta   90.000 
_cell_angle_gamma  90.000 
 
_shelx_F_squared_multiplier     1.000 
 
loop_ 
 _refln_index_h 
 _refln_index_k 
 _refln_index_l 
 _refln_F_squared_calc 
 _refln_F_squared_meas 
 _refln_F_squared_sigma 
 _refln_observed_status 
   0   0 -22      102.10      182.92     67.26 o 
   2   0 -22       93.81      141.57     49.90 o 
   4   0 -22        3.71        2.57     73.17 o 
   0   1 -22        4.17       23.93     68.73 o 
   1   1 -22       46.19       35.10     32.78 o 
   2   1 -22       37.25      -11.92     33.76 o 
   3   1 -22       32.91      -10.65     33.90 o 
   4   1 -22        9.68       33.32     35.43 o 
   0   2 -22       67.18       62.76     58.44 o 
   1   2 -22       10.99       -4.26     33.99 o 
   2   2 -22       56.76       79.92     35.16 o 
   3   2 -22      162.61      229.15     37.25 o 
   0   3 -22       95.95       94.46     51.00 o 
   2   0 -21       49.10      171.83     47.63 o 
   4   0 -21       66.93       72.41     66.08 o 
   6   0 -21       22.00      152.05     53.73 o 
   1   1 -21      117.86      129.47     32.68 o 
   2   1 -21       69.51       79.08     31.79 o 
   3   1 -21       24.68       18.71     38.71 o 
   4   1 -21      206.82      183.40     35.13 o 
   5   1 -21       64.19       44.76     33.97 o 
   6   1 -21       48.78       50.24     35.25 o 
   1   2 -21      115.77      203.17     37.29 o 
   2   2 -21        3.11       -6.30     31.02 o 
   3   2 -21       20.03       35.50     27.99 o 
   4   2 -21       96.72       76.24     34.94 o 
   5   2 -21      214.63      162.55     37.23 o 
   6   2 -21      218.05      208.05     54.64 o 
   1   3 -21       77.71      100.80     33.11 o 
   2   3 -21      113.85       88.08     30.23 o 
   3   3 -21       11.14      -36.26     29.18 o 
   4   3 -21       69.30      119.91     31.90 o 
   5   3 -21        6.48       31.97     32.60 o 
   1   4 -21       25.90       58.88     36.33 o 
   2   4 -21      180.06      244.19     36.78 o 
   3   4 -21       12.97       59.56     31.69 o 
   0   0 -20     1250.73     1132.17    101.98 o 
   2   0 -20        7.72      -35.13     73.53 o 
   4   0 -20       42.02        9.89     41.27 o 
   6   0 -20      481.61      477.81     58.55 o 
   8   0 -20       14.38      -23.92     50.24 o 
   0   1 -20       45.69       55.39     42.62 o 
   1   1 -20      165.23      158.46     42.83 o 
   2   1 -20      162.28      189.64     32.80 o 
   3   1 -20       38.01      -15.48     29.16 o 
   4   1 -20      202.20      277.57     47.79 o 
   5   1 -20       83.82       98.67     34.08 o 
   6   1 -20       25.33        6.72     33.01 o 
   7   1 -20       34.45       17.93     34.81 o 
   8   1 -20       34.07       59.47     36.98 o 
   0   2 -20       54.99       30.54     40.56 o 
   1   2 -20        2.64       22.62     30.45 o 
   2   2 -20       87.47       93.43     29.09 o 
   3   2 -20      590.83      622.17     36.31 o 
   4   2 -20       44.50       37.77     27.77 o 
   5   2 -20      101.95       98.24     30.89 o 
   6   2 -20       28.92       -4.34     29.93 o 
   7   2 -20       16.71      -31.41     29.07 o 
   8   2 -20      135.48      115.95     32.81 o 
   0   3 -20       18.66      162.21     46.14 o 
   1   3 -20       62.61       74.81     29.04 o 
   2   3 -20       24.18       29.91     26.54 o 
   3   3 -20        9.31      -23.23     27.68 o 
   4   3 -20       76.88      112.04     29.49 o 
   5   3 -20      137.17       91.73     28.40 o 
   6   3 -20       64.86      112.47     37.22 o 
   7   3 -20      164.36      165.39     33.56 o 
   0   4 -20      154.40      148.63     56.30 o 
   1   4 -20      281.41      281.83     30.90 o 
   2   4 -20      106.20      122.21     29.97 o 
   3   4 -20       60.07       25.28     28.37 o 
   4   4 -20       29.19       10.54     29.38 o 
   5   4 -20       98.91       90.84     31.81 o 
   6   4 -20      158.11      167.58     32.77 o 
   0   5 -20       88.50       33.24     49.67 o 
   1   5 -20       37.08       68.12     31.23 o 
   2   5 -20       84.17      103.96     31.54 o 
   3   5 -20      188.48      223.68     33.74 o 
   4   5 -20       37.33       69.39     31.46 o 
   2   0 -19       30.03       23.09     39.31 o 
   4   0 -19       47.90       55.78     41.52 o 
   6   0 -19      213.38      245.38     49.89 o 
   8   0 -19       83.35       68.19     62.78 o 
   1   1 -19      574.98      539.17     34.07 o 
   2   1 -19     1197.63     1126.95     44.23 o 
   3   1 -19       62.31       78.17     25.68 o 
   4   1 -19      181.70      158.47     31.37 o 
   5   1 -19       95.60      139.97     31.10 o 
   6   1 -19       40.97       81.38     31.31 o 
   7   1 -19      310.67      251.21     35.44 o 
   8   1 -19      191.11      215.66     36.14 o 
   9   1 -19      168.87      184.33     37.60 o 
   1   2 -19       20.32       12.78     25.05 o 
   2   2 -19        3.90       39.73     25.50 o 
   3   2 -19       12.26        7.84     24.62 o 
   4   2 -19       29.87        6.28     25.66 o 
   5   2 -19       10.73       25.08     26.30 o 
   6   2 -19       38.27       54.02     28.04 o 
   7   2 -19      124.33      196.51     30.93 o 
   8   2 -19       32.02       37.10     30.30 o 
   9   2 -19       27.03       21.06     43.95 o 
   1   3 -19      193.85      214.28     28.69 o 
   2   3 -19      159.16       92.49     27.06 o 
   3   3 -19       12.14       53.75     25.46 o 
   4   3 -19      198.57      213.63     30.26 o 
   5   3 -19      264.59      222.06     31.75 o 
   6   3 -19       39.42       29.68     28.01 o 
   7   3 -19       45.80       42.67     30.72 o 
   8   3 -19      286.98      322.05     51.53 o 
   1   4 -19       39.79       87.51     28.78 o 
   2   4 -19       22.29        3.62     27.43 o 
   3   4 -19      104.05       87.87     29.55 o 
   4   4 -19       81.29       54.72     29.08 o 
   5   4 -19      123.11      139.28     30.33 o 
   6   4 -19       76.92      121.32     30.97 o 
   7   4 -19       64.85      -36.99     49.01 o 
   8   4 -19        7.72       -7.82     60.61 o 
   1   5 -19      319.43      358.51     37.19 o 
   2   5 -19        1.60      -42.16     31.39 o 
   3   5 -19       56.59       26.49     28.53 o 
   4   5 -19      113.81       96.31     30.96 o 
   5   5 -19      242.19      325.20     42.99 o 
   6   5 -19        2.47       34.43     55.24 o 
   1   6 -19      142.44      138.74     31.63 o 
   2   6 -19       14.09      -12.69     30.82 o 
   3   6 -19       32.15       -6.33     34.35 o 
   4   6 -19       95.53      160.03     36.24 o 
   0   0 -18      358.76      390.77     60.16 o 
   2   0 -18      429.54      413.75    100.31 o 
   4   0 -18      408.82      357.60     47.57 o 
   6   0 -18      329.17      291.19     58.25 o 
   8   0 -18      423.50      477.55     55.54 o 
  10   0 -18      190.32      178.70     74.52 o 
   0   1 -18      603.04      585.63     55.85 o 
   1   1 -18       15.83        6.51     22.59 o 
   2   1 -18       22.82      -13.98     22.68 o 
   3   1 -18      392.85      389.95     28.27 o 
   4   1 -18      169.15      228.43     26.73 o 
   5   1 -18        3.68      -11.54     24.56 o 
   6   1 -18      170.69      128.25     27.03 o 
   7   1 -18        6.12       21.45     25.99 o 
   8   1 -18      144.83      168.58     29.80 o 
   9   1 -18      228.54      202.73     30.98 o 
  10   1 -18       99.04       98.26     45.34 o 
   0   2 -18      124.16      135.86     39.77 o 
   1   2 -18      181.75      121.90     25.07 o 
   2   2 -18       57.29       51.85     24.32 o 
   3   2 -18      213.21      287.56     30.17 o 
   4   2 -18      197.74      213.21     26.27 o 
   5   2 -18      418.05      398.36     29.64 o 
   6   2 -18       32.33       -0.37     25.83 o 
   7   2 -18      120.43       80.33     28.68 o 
   8   2 -18       54.28       38.23     27.95 o 
   9   2 -18      178.38      189.53     43.47 o 
  10   2 -18       48.12       35.75     57.44 o 
   0   3 -18      601.21      580.67     56.71 o 
   1   3 -18       21.12       12.81     23.45 o 
   2   3 -18      175.35      221.73     26.91 o 
   3   3 -18      184.51      161.96     26.30 o 
   4   3 -18      236.50      310.63     59.85 o 
   5   3 -18       98.78       64.95     26.41 o 
   6   3 -18      364.59      412.96     32.66 o 
   7   3 -18       12.76      -13.92     26.76 o 
   8   3 -18        0.88       -3.32     40.60 o 
   9   3 -18       18.37       38.07     55.09 o 
  10   3 -18       31.69       35.42     54.97 o 
   0   4 -18      465.11      432.05     40.68 o 
   1   4 -18        1.28      -24.80     25.44 o 
   2   4 -18      126.53      114.07     26.66 o 
   3   4 -18       42.97       81.47     26.22 o 
   4   4 -18       43.31       26.07     33.75 o 
   5   4 -18       44.48       17.81     26.08 o 
   6   4 -18      142.96      186.46     35.96 o 
   7   4 -18       84.61       45.22     49.19 o 
   8   4 -18       64.74       30.21     51.31 o 
   9   4 -18      142.44      201.36     58.50 o 
   0   5 -18       41.89      111.60     36.74 o 
   1   5 -18       92.52      114.93     30.74 o 
   2   5 -18        2.49       27.72     27.07 o 
   3   5 -18      208.64      216.84     30.77 o 
   4   5 -18       53.68       78.46     29.08 o 
   5   5 -18      190.15      206.90     34.32 o 
   6   5 -18       63.88      101.30    124.51 o 
   7   5 -18       64.43      120.00     55.46 o 
   8   5 -18       57.48       94.74     78.83 o 
   0   6 -18       54.53       60.76     48.21 o 
   1   6 -18      191.72      172.07     31.35 o 
   2   6 -18       21.07       15.58     27.50 o 
   3   6 -18      131.07      182.21     41.55 o 
   4   6 -18       33.14        2.64     34.29 o 
   5   6 -18      119.07      103.14     38.52 o 
   6   6 -18       29.16       79.00     50.65 o 
   0   7 -18       60.11       12.15     63.81 o 
   1   7 -18        2.75      -37.47     46.64 o 
   2   7 -18       30.31       61.74     40.54 o 
   3   7 -18       72.58       47.27     34.11 o 
   4   7 -18       47.25        7.20     42.16 o 
   2   0 -17      738.73      684.06     39.30 o 
   4   0 -17     1238.00     1053.21     69.97 o 
   6   0 -17      220.81      217.18     44.77 o 
   8   0 -17      225.08      339.89     47.89 o 
  10   0 -17      269.15      263.44     52.71 o 
   1   1 -17       41.46       84.10     21.75 o 
   2   1 -17      518.94      485.30     28.18 o 
   3   1 -17       43.10       76.57     21.82 o 
   4   1 -17      272.54      274.42     25.37 o 
   5   1 -17      309.20      309.44     26.67 o 
   6   1 -17      286.88      332.57     36.98 o 
   7   1 -17      152.99      178.69     27.16 o 
   8   1 -17       61.87       59.64     32.04 o 
   9   1 -17      209.72      195.85     34.35 o 
  10   1 -17      370.89      376.74     45.26 o 
  11   1 -17       35.33      -67.76     52.45 o 
   1   2 -17     1074.90     1085.13     47.75 o 
   2   2 -17      484.29      509.67     39.15 o 
   3   2 -17      124.01       84.31     24.61 o 
   4   2 -17      273.12      250.24     26.15 o 
   5   2 -17      872.84      895.12     38.95 o 
   6   2 -17       34.21       45.16     23.83 o 
   7   2 -17      292.97      320.63     28.83 o 
   8   2 -17       65.34      102.81     27.61 o 
   9   2 -17       95.74      120.13     39.32 o 
  10   2 -17        9.44       50.55     47.78 o 
  11   2 -17      122.39      -12.79     57.21 o 
   1   3 -17      203.33      168.53     24.67 o 
   2   3 -17      626.40      687.86     33.87 o 
   3   3 -17       66.26       52.23     23.79 o 
   4   3 -17      546.77      551.50     31.78 o 
   5   3 -17      130.12      108.48     25.40 o 
   6   3 -17       97.42       49.93     26.04 o 
   7   3 -17      290.58      317.91     34.25 o 
   8   3 -17       93.71       92.15     39.74 o 
   9   3 -17       66.94       50.25     53.19 o 
  10   3 -17      143.89      164.15     55.03 o 
  11   3 -17       21.66       34.62     56.39 o 
   1   4 -17       94.88       54.17     26.22 o 
   2   4 -17      776.09      823.48     37.35 o 
   3   4 -17      120.21      119.89     25.90 o 
   4   4 -17      674.08      696.40     36.52 o 
   5   4 -17       10.18       22.90     25.04 o 
   6   4 -17      404.66      421.71     31.53 o 
   7   4 -17      159.06      114.03     55.72 o 
   8   4 -17      322.11      335.08     55.69 o 
   9   4 -17        3.46       35.75     51.68 o 
  10   4 -17       20.85       56.38     86.31 o 
   1   5 -17       77.68       98.36     27.16 o 
   2   5 -17      109.25      100.15     26.22 o 
   3   5 -17      167.85      185.53     28.77 o 
   4   5 -17       13.52       54.68     27.74 o 
   5   5 -17       84.07       98.29     30.81 o 
   6   5 -17        4.22       33.84     35.69 o 
   7   5 -17      506.31      621.60     51.64 o 
   8   5 -17        2.74      -10.20     39.52 o 
   9   5 -17      100.22      178.97     47.04 o 
   1   6 -17       83.34      102.94     30.29 o 
   2   6 -17      137.09      162.86     32.72 o 
   3   6 -17      110.14      119.40     27.99 o 
   4   6 -17       44.48       40.90     28.13 o 
   5   6 -17      121.21       94.42     29.03 o 
   6   6 -17      123.25       81.82     38.58 o 
   7   6 -17      235.79      240.89     44.68 o 
   8   6 -17       15.57       52.47     43.77 o 
   1   7 -17       85.28       79.81     34.47 o 
   2   7 -17        0.55       21.48     33.62 o 
   3   7 -17       66.34      148.26     33.29 o 
   4   7 -17      180.41      201.00     35.53 o 
   5   7 -17       72.03       67.85     39.49 o 
   6   7 -17       24.73       29.60     43.05 o 
   1   8 -17      151.05      276.95     39.59 o 
   2   8 -17       54.20       40.93     36.48 o 
   0   0 -16     1676.50     1598.45    112.27 o 
   2   0 -16      720.17      737.05     40.75 o 
   4   0 -16     1211.09     1161.79     55.03 o 
   6   0 -16      476.48      478.27     37.24 o 
   8   0 -16      349.53      424.43     37.58 o 
  10   0 -16      125.70       77.86     38.23 o 
   0   1 -16      997.25     1030.60     62.53 o 
   1   1 -16      556.43      553.30     27.58 o 
   2   1 -16      259.15      299.05     23.32 o 
   3   1 -16      704.84      763.89     32.21 o 
   4   1 -16      385.93      392.66     26.03 o 
   5   1 -16       98.74      139.34     23.61 o 
   6   1 -16      454.80      453.89     28.36 o 
   7   1 -16      832.80      864.64     47.74 o 
   8   1 -16      132.50      155.10     34.50 o 
   9   1 -16      204.39      233.97     29.15 o 
  10   1 -16       99.41       96.45     38.74 o 
  11   1 -16      245.36      200.96    110.13 o 
  12   1 -16      141.22      111.82     79.60 o 
   0   2 -16      479.35      411.18     46.38 o 
   1   2 -16       91.06       78.34     22.52 o 
   2   2 -16       94.91      102.73     21.62 o 
   3   2 -16      548.77      594.21     30.31 o 
   4   2 -16       93.82       93.83     22.80 o 
   5   2 -16      611.13      627.02     30.90 o 
   6   2 -16        0.83       18.08     23.40 o 
   7   2 -16      272.97      258.07     26.86 o 
   8   2 -16      719.83      750.55     35.82 o 
   9   2 -16      479.62      481.10     43.73 o 
  10   2 -16       15.55      -31.89     50.14 o 
  11   2 -16      115.48       85.47     55.19 o 
  12   2 -16        0.83      -22.59     88.52 o 
   0   3 -16     1104.69     1050.50     52.51 o 
   1   3 -16      376.44      373.94     26.74 o 
   2   3 -16      525.75      546.27     32.10 o 
   3   3 -16      473.62      428.08     31.42 o 
   4   3 -16     1029.87     1070.46     40.38 o 
   5   3 -16       67.94       98.82     24.50 o 
   6   3 -16      380.55      367.36     28.97 o 
   7   3 -16      292.02      328.55     38.37 o 
   8   3 -16      422.63      403.85     50.67 o 
   9   3 -16      157.59      151.62     40.30 o 
  10   3 -16      163.63      183.32     43.72 o 
  11   3 -16        1.15       12.09     43.92 o 
  12   3 -16      389.46      434.68     55.08 o 
   0   4 -16      300.03      322.83     34.27 o 
   1   4 -16       75.77      127.40     24.16 o 
   2   4 -16        6.28      -32.70     21.80 o 
   3   4 -16      587.28      583.23     31.35 o 
   4   4 -16      219.48      187.04     23.65 o 
   5   4 -16        0.44        4.00     22.94 o 
   6   4 -16      277.02      274.63     27.91 o 
   7   4 -16        4.24        8.65     27.90 o 
   8   4 -16      373.34      376.85     41.77 o 
   9   4 -16        1.27      -49.63     37.08 o 
  10   4 -16       59.34       31.80     42.33 o 
  11   4 -16       39.63      -15.06     44.45 o 
   0   5 -16      774.38      771.85     67.83 o 
   1   5 -16      236.48      244.40     24.06 o 
   2   5 -16       69.66       45.48     22.15 o 
   3   5 -16      182.28      219.08     25.37 o 
   4   5 -16      317.84      302.49     25.60 o 
   5   5 -16      286.84      287.43     28.26 o 
   6   5 -16       60.60       50.33     25.69 o 
   7   5 -16      179.30      193.26     39.46 o 
   8   5 -16       71.97       60.97     39.37 o 
   9   5 -16      518.70      537.13     51.79 o 
  10   5 -16      125.68       99.36     42.35 o 
   0   6 -16     1097.71     1017.29     47.91 o 
   1   6 -16       81.66       48.80     24.18 o 
   2   6 -16       76.88       61.55     26.98 o 
   3   6 -16       20.08       33.41     25.97 o 
   4   6 -16       23.74       38.86     26.84 o 
   5   6 -16      120.58      133.53     27.79 o 
   6   6 -16      138.16      208.49     40.19 o 
   7   6 -16       14.38      -16.99     65.00 o 
   8   6 -16        6.18       41.74     43.87 o 
   9   6 -16       67.95       29.17     45.61 o 
   0   7 -16      120.64      107.61     35.65 o 
   1   7 -16       30.11        6.60     34.29 o 
   2   7 -16      105.48      103.16     31.92 o 
   3   7 -16       54.98       40.94     38.29 o 
   4   7 -16       42.62       54.58     32.11 o 
   5   7 -16       51.43       59.98     38.87 o 
   6   7 -16      218.25      222.89     43.73 o 
   7   7 -16      124.35      111.59     45.06 o 
   0   8 -16      145.21      185.10     41.63 o 
   1   8 -16       63.28       57.68     34.09 o 
   2   8 -16       31.89       14.27     32.83 o 
   3   8 -16      175.19      144.92     34.68 o 
   4   8 -16       47.36        8.84     37.78 o 
   5   8 -16      168.05      190.49     41.47 o 
   2   0 -15     4209.50     4129.30    159.85 o 
   4   0 -15     2443.11     2304.94     82.98 o 
   6   0 -15      392.94      410.39     34.06 o 
   8   0 -15      448.24      525.70     43.72 o 
  10   0 -15      202.19      292.33     44.55 o 
  12   0 -15      267.60      266.16     79.09 o 
   1   1 -15     1176.27     1155.51     36.36 o 
   2   1 -15     1328.79     1233.36     38.22 o 
   3   1 -15      557.98      562.42     24.39 o 
   4   1 -15      226.94      245.49     26.49 o 
   5   1 -15       23.34       20.85     23.26 o 
   6   1 -15      325.19      295.07     23.55 o 
   7   1 -15      139.38      187.37     24.71 o 
   8   1 -15      181.37      214.96     26.00 o 
   9   1 -15       58.00       82.60     25.81 o 
  10   1 -15      272.21      273.34     39.36 o 
  11   1 -15      348.59      330.74     56.87 o 
  12   1 -15       11.65        7.79     51.69 o 
  13   1 -15       64.62      -31.54     60.74 o 
   1   2 -15     1002.32      926.04     41.03 o 
   2   2 -15      605.48      651.50     29.15 o 
   3   2 -15      121.22      151.16     22.10 o 
   4   2 -15       56.72       33.41     20.00 o 
   5   2 -15      768.26      737.42     32.49 o 
   6   2 -15     1280.67     1302.58     49.46 o 
   7   2 -15     1526.28     1645.81     49.57 o 
   8   2 -15      473.08      443.27     27.45 o 
   9   2 -15       55.46       48.36     29.59 o 
  10   2 -15       23.15        0.15     38.72 o 
  11   2 -15      405.28      413.82     48.10 o 
  12   2 -15       24.07      -20.18     45.34 o 
  13   2 -15      220.52      241.68     64.16 o 
   1   3 -15      356.50      362.89     25.09 o 
   2   3 -15      252.46      213.84     24.34 o 
   3   3 -15     1275.02     1252.11     39.81 o 
   4   3 -15      871.11      865.34     37.87 o 
   5   3 -15       59.69       37.16     19.55 o 
   6   3 -15      417.17      483.77     29.07 o 
   7   3 -15      217.13      216.03     22.74 o 
   8   3 -15      302.43      340.49     31.88 o 
   9   3 -15      278.91      289.49     40.41 o 
  10   3 -15      540.21      559.38     48.34 o 
  11   3 -15       14.70        4.39     40.29 o 
  12   3 -15       34.45       65.94     57.84 o 
   1   4 -15      309.03      320.95     21.06 o 
   2   4 -15     1263.98     1247.50     40.86 o 
   3   4 -15      508.70      563.28     26.60 o 
   4   4 -15      334.59      325.92     23.49 o 
   5   4 -15      141.65      144.76     22.02 o 
   6   4 -15      315.86      313.72     26.27 o 
   7   4 -15      152.23      215.36     25.37 o 
   8   4 -15      464.30      413.49     44.01 o 
   9   4 -15       11.35       26.10     36.99 o 
  10   4 -15      561.51      622.51     77.57 o 
  11   4 -15       17.29       11.24     42.95 o 
  12   4 -15      137.29      109.40     68.07 o 
   1   5 -15      947.79      987.51     33.92 o 
   2   5 -15      304.63      332.91     24.22 o 
   3   5 -15      187.44      175.75     22.73 o 
   4   5 -15        6.94       16.67     23.09 o 
   5   5 -15      622.69      705.80     34.58 o 
   6   5 -15      212.61      220.39     27.45 o 
   7   5 -15      151.38      215.63     39.70 o 
   8   5 -15       17.36       -3.93     36.73 o 
   9   5 -15       34.13       22.64     39.55 o 
  10   5 -15      123.09       72.64     48.04 o 
  11   5 -15       95.07       92.61     47.37 o 
   1   6 -15     1183.54     1208.60     46.46 o 
   2   6 -15      510.11      535.45     31.44 o 
   3   6 -15      503.80      488.38     32.43 o 
   4   6 -15      219.73      257.99     28.29 o 
   5   6 -15      277.37      302.68     29.88 o 
   6   6 -15       93.65       44.95     36.49 o 
   7   6 -15      113.91       88.83     38.89 o 
   8   6 -15      155.83      186.45     54.48 o 
   9   6 -15        7.78       42.14     43.47 o 
  10   6 -15       83.39       25.26     66.46 o 
   1   7 -15      165.93      179.71     30.09 o 
   2   7 -15      332.81      332.67     36.82 o 
   3   7 -15      128.97      104.25     30.94 o 
   4   7 -15      213.16      278.43     34.50 o 
   5   7 -15       24.70       34.44     44.26 o 
   6   7 -15       45.20       69.63     39.36 o 
   7   7 -15       68.52      123.36     42.21 o 
   8   7 -15      232.06      316.98     49.66 o 
   9   7 -15       24.66       14.86     43.80 o 
   1   8 -15       24.33       24.72     31.79 o 
   2   8 -15      427.31      442.12     38.02 o 
   3   8 -15      127.94       99.83     33.54 o 
   4   8 -15       83.36       67.87     59.85 o 
   5   8 -15       37.73        7.30     40.44 o 
   6   8 -15       58.29       47.80     46.91 o 
   1   9 -15        0.34       -4.33     35.26 o 
   2   9 -15        0.48      -50.71     33.81 o 
   3   9 -15       33.56       37.94     43.71 o 
   0   0 -14     4073.43     3929.01    165.41 o 
   2   0 -14      828.67      828.68     41.49 o 
   4   0 -14     3316.48     3329.46    119.42 o 
   6   0 -14     3373.95     3307.16    117.44 o 
   8   0 -14      551.70      625.14     41.32 o 
  10   0 -14      887.17      922.31     45.49 o 
  12   0 -14      354.06      403.38     59.79 o 
  14   0 -14      720.75      546.71     92.58 o 
   0   1 -14     1281.73     1268.13     52.02 o 
   1   1 -14       55.05       61.90     15.13 o 
   2   1 -14      342.22      353.87     19.56 o 
   3   1 -14     1519.77     1477.12     42.78 o 
   4   1 -14      912.91      872.90     29.05 o 
   5   1 -14     1508.74     1395.31     42.17 o 
   6   1 -14      352.98      397.65     21.25 o 
   7   1 -14      398.11      431.59     22.82 o 
   8   1 -14      150.22      157.70     19.81 o 
   9   1 -14      421.44      401.93     24.55 o 
  10   1 -14      131.04      125.32     38.38 o 
  11   1 -14       86.16      119.44     35.13 o 
  12   1 -14      338.30      250.20     54.45 o 
  13   1 -14        6.64       24.45     56.07 o 
  14   1 -14       45.33      -50.13     59.43 o 
   0   2 -14     1363.26     1383.47     57.15 o 
   1   2 -14      647.76      657.44     27.99 o 
   2   2 -14      304.35      264.57     18.46 o 
   3   2 -14     1502.48     1521.83     43.01 o 
   4   2 -14      419.63      460.30     23.19 o 
   5   2 -14      496.65      494.55     25.76 o 
   6   2 -14      241.87      203.43     25.87 o 
   7   2 -14     1602.03     1632.91     49.85 o 
   8   2 -14     1098.54     1083.73     37.67 o 
   9   2 -14      179.38      178.32     36.31 o 
  10   2 -14       53.92       30.90     36.05 o 
  11   2 -14      288.78      307.83     44.37 o 
  12   2 -14      104.78       97.32     45.35 o 
  13   2 -14      156.78      238.80     84.04 o 
  14   2 -14       48.66       21.00     60.33 o 
   0   3 -14     1188.12     1119.16     43.92 o 
   1   3 -14      417.51      424.06     20.38 o 
   2   3 -14     1044.83     1082.86     35.33 o 
   3   3 -14      204.43      184.71     18.96 o 
   4   3 -14     1107.10     1026.84     34.87 o 
   5   3 -14      281.51      359.18     22.66 o 
   6   3 -14     1724.36     1719.87     49.67 o 
   7   3 -14      164.37      167.96     21.07 o 
   8   3 -14      172.79      163.64     36.14 o 
   9   3 -14      393.52      369.15     40.79 o 
  10   3 -14      121.15      150.04     40.75 o 
  11   3 -14      266.03      254.12     45.97 o 
  12   3 -14      241.80      337.37     47.75 o 
  13   3 -14       37.56      -24.57     49.37 o 
   0   4 -14      217.39      251.95     37.23 o 
   1   4 -14     1911.39     1859.51     48.97 o 
   2   4 -14      339.32      363.57     22.82 o 
   3   4 -14      254.63      232.60     20.95 o 
   4   4 -14      606.34      650.91     27.70 o 
   5   4 -14       43.42       18.37     18.44 o 
   6   4 -14      540.38      518.81     29.30 o 
   7   4 -14        6.61       13.06     22.19 o 
   8   4 -14      361.49      357.51     38.13 o 
   9   4 -14      299.49      265.56     38.92 o 
  10   4 -14      185.34      145.55     40.93 o 
  11   4 -14       32.91       48.91     42.40 o 
  12   4 -14      319.96      303.11     48.81 o 
  13   4 -14      105.93      140.94     51.17 o 
   0   5 -14     1882.84     1852.90     76.15 o 
   1   5 -14      208.48      206.27     19.58 o 
   2   5 -14      141.31      123.74     20.18 o 
   3   5 -14     2579.86     2639.62     69.12 o 
   4   5 -14       32.94       32.74     21.88 o 
   5   5 -14      280.63      281.33     24.80 o 
   6   5 -14       84.48       76.65     23.32 o 
   7   5 -14      358.91      355.82     38.29 o 
   8   5 -14      228.66      235.24     40.63 o 
   9   5 -14       15.72      -33.62     49.69 o 
  10   5 -14       38.12       60.13     39.94 o 
  11   5 -14      222.06      187.43     45.45 o 
  12   5 -14       25.43        3.49     47.55 o 
   0   6 -14      100.58       74.13     30.55 o 
   1   6 -14      818.76      829.66     32.45 o 
   2   6 -14      318.55      350.43     29.93 o 
   3   6 -14      803.84      859.73     37.24 o 
   4   6 -14      438.49      467.82     38.46 o 
   5   6 -14       36.71       52.71     24.22 o 
   6   6 -14      349.83      350.27     38.55 o 
   7   6 -14      140.17      136.25     46.87 o 
   8   6 -14      193.20      233.48     41.98 o 
   9   6 -14      136.05      165.41     52.58 o 
  10   6 -14      199.20      177.38     47.55 o 
  11   6 -14       71.92       45.92     44.85 o 
   0   7 -14      398.61      370.62     49.09 o 
   1   7 -14       26.72       19.49     28.40 o 
   2   7 -14      176.07      218.56     31.06 o 
   3   7 -14      107.35      120.10     29.14 o 
   4   7 -14      245.60      253.29     43.31 o 
   5   7 -14      201.95      207.11     38.45 o 
   6   7 -14      341.28      344.34     41.79 o 
   7   7 -14      323.72      296.05     43.48 o 
   8   7 -14       82.07      102.81     42.64 o 
   9   7 -14      170.86      102.64     46.79 o 
   0   8 -14      516.15      554.36     88.45 o 
   1   8 -14      185.59      209.18     32.92 o 
   2   8 -14      340.41      332.50     35.50 o 
   3   8 -14       76.38       70.30     31.55 o 
   4   8 -14       75.15      147.28     38.77 o 
   5   8 -14      289.02      260.61     40.65 o 
   6   8 -14      259.41      293.54     46.78 o 
   7   8 -14       85.46       50.94     42.75 o 
   8   8 -14        2.57      -18.28     48.54 o 
   0   9 -14       54.81       20.99     61.41 o 
   1   9 -14       33.64       86.48     35.31 o 
   2   9 -14       31.31       18.77     33.63 o 
   3   9 -14      148.84      152.09     42.38 o 
   4   9 -14       38.77      -10.55     39.73 o 
   5   9 -14       43.48      -16.63     39.64 o 
   2   0 -13     1275.59     1180.27     50.48 o 
   4   0 -13      753.58      701.27     35.95 o 
   6   0 -13     2272.71     2369.56     75.54 o 
   8   0 -13     1084.89     1111.81     46.82 o 
  10   0 -13     1152.74     1253.79     52.74 o 
  12   0 -13      412.75      423.34     57.13 o 
  14   0 -13       11.59      -26.02     76.40 o 
   1   1 -13     1163.78     1100.82     33.52 o 
   2   1 -13     1066.27     1004.45     29.20 o 
   3   1 -13       13.85      -10.54     12.29 o 
   4   1 -13     1003.83     1005.55     29.90 o 
   5   1 -13     1112.28     1067.60     31.59 o 
   6   1 -13      512.50      591.32     23.46 o 
   7   1 -13      524.18      600.04     26.72 o 
   8   1 -13      993.54     1071.90     34.15 o 
   9   1 -13      463.47      486.12     24.81 o 
  10   1 -13      829.61      912.05     46.32 o 
  11   1 -13      278.42      257.15     34.09 o 
  12   1 -13      313.29      330.17     43.00 o 
  13   1 -13      106.88       41.88     43.46 o 
  14   1 -13      143.72      127.36     47.72 o 
   1   2 -13     2312.54     2131.77     52.18 o 
   2   2 -13     1149.44     1074.36     34.08 o 
   3   2 -13       59.99       59.40     15.01 o 
   4   2 -13      285.43      303.26     19.14 o 
   5   2 -13      538.34      492.40     23.64 o 
   6   2 -13     1897.50     1844.50     51.79 o 
   7   2 -13      404.81      469.38     24.44 o 
   8   2 -13      245.94      284.70     22.27 o 
   9   2 -13      132.50      147.18     37.52 o 
  10   2 -13      140.78      125.20     37.72 o 
  11   2 -13      226.53      244.71     42.13 o 
  12   2 -13       15.22      -12.99     41.04 o 
  13   2 -13      351.43      530.67     66.97 o 
  14   2 -13        0.83      -28.08     94.59 o 
   1   3 -13     1517.24     1508.08     40.26 o 
   2   3 -13     2239.57     2201.56     56.84 o 
   3   3 -13      751.18      714.35     26.78 o 
   4   3 -13     2098.50     2087.71     55.35 o 
   5   3 -13      447.15      390.26     21.80 o 
   6   3 -13      435.73      442.91     29.99 o 
   7   3 -13      528.84      491.41     24.70 o 
   8   3 -13      653.39      772.54     38.53 o 
   9   3 -13        1.87       -0.17     34.09 o 
  10   3 -13      178.33      221.42     36.86 o 
  11   3 -13      407.19      350.72     44.65 o 
  12   3 -13       33.34       76.92     43.43 o 
  13   3 -13       67.96       86.44     47.15 o 
  14   3 -13      300.22      210.59     66.14 o 
   1   4 -13      904.31      942.53     34.19 o 
   2   4 -13     2649.42     2507.20     64.47 o 
   3   4 -13      247.05      214.84     19.24 o 
   4   4 -13      112.33      156.03     18.17 o 
   5   4 -13      138.61      122.64     19.30 o 
   6   4 -13      313.81      357.16     24.47 o 
   7   4 -13      123.17      142.38     22.60 o 
   8   4 -13      402.10      454.34     49.87 o 
   9   4 -13       79.66       38.45     36.20 o 
  10   4 -13      213.16      292.64     41.83 o 
  11   4 -13       84.47      134.61     40.05 o 
  12   4 -13      138.84      101.08     45.07 o 
  13   4 -13      130.77      137.41     49.31 o 
   1   5 -13     2047.39     2121.03     53.69 o 
   2   5 -13      656.26      659.39     32.44 o 
   3   5 -13      385.25      346.76     24.96 o 
   4   5 -13     1222.65     1204.49     43.20 o 
   5   5 -13     1790.16     1764.64     55.30 o 
   6   5 -13       90.95      121.29     22.11 o 
   7   5 -13     1322.46     1340.09     66.44 o 
   8   5 -13       71.69       97.34     33.98 o 
   9   5 -13      502.60      511.71     55.10 o 
  10   5 -13       40.45       -6.97     38.50 o 
  11   5 -13      285.70      319.85     45.78 o 
  12   5 -13        6.34        1.91     42.44 o 
   1   6 -13      271.30      270.78     25.14 o 
   2   6 -13       27.32       25.38     21.46 o 
   3   6 -13      239.59      270.08     37.47 o 
   4   6 -13      112.43      146.00     23.22 o 
   5   6 -13       84.94       90.09     23.68 o 
   6   6 -13       32.36       91.57     32.25 o 
   7   6 -13      546.89      645.52     48.79 o 
   8   6 -13      174.85      224.62     51.88 o 
   9   6 -13      107.53      131.76     39.19 o 
  10   6 -13      203.46      227.60     43.43 o 
  11   6 -13       13.83        5.98     42.64 o 
  12   6 -13      123.44      108.27     51.44 o 
   1   7 -13      552.25      549.23     39.49 o 
   2   7 -13      894.01      894.57     42.29 o 
   3   7 -13      717.13      685.63     56.64 o 
   4   7 -13      634.09      605.58     37.52 o 
   5   7 -13      708.84      674.93     45.94 o 
   6   7 -13      791.11      762.32     51.74 o 
   7   7 -13       98.93       94.10     59.84 o 
   8   7 -13      111.33      101.08     38.56 o 
   9   7 -13      144.78      143.31     42.84 o 
  10   7 -13      208.58      136.50     45.35 o 
   1   8 -13      135.51      188.28     34.20 o 
   2   8 -13      163.28      224.57     31.77 o 
   3   8 -13      275.84      255.38     32.84 o 
   4   8 -13       28.80      -44.42     34.28 o 
   5   8 -13      371.49      342.33     41.77 o 
   6   8 -13        8.72        7.89     40.89 o 
   7   8 -13      153.56      222.57     72.44 o 
   8   8 -13      112.55       63.92     40.24 o 
   9   8 -13        5.67       96.91     48.99 o 
   1   9 -13      824.23      815.21     45.24 o 
   2   9 -13      156.57      128.31     33.26 o 
   3   9 -13        8.81        8.12     37.64 o 
   4   9 -13      129.42       81.39     40.42 o 
   5   9 -13       51.11       43.42     42.45 o 
   6   9 -13      128.96      109.76     42.40 o 
   1  10 -13      213.41      210.13     38.08 o 
   2  10 -13       62.46       59.15     41.41 o 
   0   0 -12      963.28     1077.86     55.69 o 
   2   0 -12      747.99      763.62     31.55 o 
   4   0 -12      461.69      543.06     26.56 o 
   6   0 -12     1147.93     1141.00     44.72 o 
   8   0 -12     6614.69     6486.27    189.17 o 
  10   0 -12      676.55      685.19     36.89 o 
  12   0 -12     4376.03     4116.75    197.49 o 
  14   0 -12       87.32       79.22     80.62 o 
   0   1 -12      384.77      407.97     21.30 o 
   1   1 -12      500.86      495.50     18.43 o 
   2   1 -12      267.16      255.62     17.50 o 
   3   1 -12     2619.17     2509.37     58.61 o 
   4   1 -12      627.26      669.16     20.82 o 
   5   1 -12      443.08      452.94     26.75 o 
   6   1 -12      880.83      892.63     27.22 o 
   7   1 -12      169.91      195.17     15.98 o 
   8   1 -12      298.13      297.57     18.50 o 
   9   1 -12       52.10       74.70     18.48 o 
  10   1 -12       43.73       48.71     32.62 o 
  11   1 -12      125.91      236.88     33.43 o 
  12   1 -12      106.01       77.85     39.11 o 
  13   1 -12       13.45       24.78     40.47 o 
  14   1 -12      253.12      259.47     49.31 o 
  15   1 -12       83.96      150.38     49.31 o 
   0   2 -12     3519.50     3487.81    103.63 o 
   1   2 -12     1284.86     1305.18     31.90 o 
   2   2 -12      488.41      449.37     17.79 o 
   3   2 -12     1483.39     1497.26     38.46 o 
   4   2 -12     1194.28     1201.03     33.33 o 
   5   2 -12      641.99      645.51     22.77 o 
   6   2 -12      766.20      781.14     26.18 o 
   7   2 -12      456.24      520.47     21.82 o 
   8   2 -12     2264.37     2180.88     54.95 o 
   9   2 -12     2714.92     2671.73     89.08 o 
  10   2 -12      121.19      112.88     29.75 o 
  11   2 -12      679.54      730.36     81.00 o 
  12   2 -12      109.13       99.48     34.45 o 
  13   2 -12       76.30      -19.79     66.17 o 
  14   2 -12       25.99      -83.31     55.54 o 
  15   2 -12      324.18      349.06     73.08 o 
   0   3 -12     4331.11     4295.53    144.05 o 
   1   3 -12      784.02      844.46     26.63 o 
   2   3 -12      645.14      679.10     25.29 o 
   3   3 -12     1993.91     2020.19     53.14 o 
   4   3 -12     5115.91     5015.33    117.72 o 
   5   3 -12      108.30      121.65     17.07 o 
   6   3 -12      277.58      282.43     19.84 o 
   7   3 -12      253.89      280.82     22.27 o 
   8   3 -12      469.68      457.07     29.49 o 
   9   3 -12      125.35      153.12     33.49 o 
  10   3 -12      190.12      111.98     35.74 o 
  11   3 -12       66.94       55.71     37.74 o 
  12   3 -12      184.20      154.27     46.67 o 
  13   3 -12      234.09      227.68     46.52 o 
  14   3 -12       58.11       53.32     61.17 o 
   0   4 -12     4126.68     3950.69    134.57 o 
   1   4 -12     1371.86     1405.47     38.43 o 
   2   4 -12      164.75      188.33     17.51 o 
   3   4 -12      475.61      441.89     21.69 o 
   4   4 -12      888.78      945.90     34.60 o 
   5   4 -12      260.50      271.03     21.56 o 
   6   4 -12     1705.14     1670.83     52.12 o 
   7   4 -12      123.99      107.73     20.19 o 
   8   4 -12      342.22      330.93     35.60 o 
   9   4 -12      122.96      170.70     37.64 o 
  10   4 -12      187.71      130.10     37.41 o 
  11   4 -12       95.11       94.10     40.60 o 
  12   4 -12       54.41      -25.96     40.41 o 
  13   4 -12       28.33       49.17     47.15 o 
  14   4 -12      144.98      105.71     61.01 o 
   0   5 -12     6178.01     6138.42    202.35 o 
   1   5 -12      989.87      915.88     32.33 o 
   2   5 -12        2.82       -5.33     16.71 o 
   3   5 -12      189.50      211.05     24.37 o 
   4   5 -12      259.67      288.58     22.44 o 
   5   5 -12     2522.13     2471.67     70.92 o 
   6   5 -12       24.39       28.07     20.20 o 
   7   5 -12      158.32      181.61     32.44 o 
   8   5 -12      160.89      122.77     33.37 o 
   9   5 -12     1052.33     1045.90     58.58 o 
  10   5 -12       46.27       84.00     38.09 o 
  11   5 -12      415.19      462.11     49.52 o 
  12   5 -12       98.94       52.78     44.84 o 
  13   5 -12      342.98      373.70     63.74 o 
   0   6 -12      414.54      402.91     40.83 o 
   1   6 -12      159.65      135.97     23.67 o 
   2   6 -12      364.09      369.28     25.48 o 
   3   6 -12      310.12      271.88     24.24 o 
   4   6 -12      503.90      536.51     28.55 o 
   5   6 -12      459.00      504.47     28.97 o 
   6   6 -12      169.48      156.12     32.41 o 
   7   6 -12      173.78      129.01     35.62 o 
   8   6 -12      109.50       93.35     36.89 o 
   9   6 -12      465.30      511.52     45.20 o 
  10   6 -12       20.81       35.35     38.19 o 
  11   6 -12      195.39      147.70     45.97 o 
  12   6 -12      106.25       68.20     47.40 o 
   0   7 -12      199.48      233.68     39.14 o 
   1   7 -12        1.58        6.05     25.13 o 
   2   7 -12      516.65      500.05     33.04 o 
   3   7 -12      581.15      699.91     38.14 o 
   4   7 -12      204.81      181.62     28.04 o 
   5   7 -12       13.15        6.54     30.81 o 
   6   7 -12      102.27      104.25     33.73 o 
   7   7 -12      650.88      716.18     49.75 o 
   8   7 -12      595.84      568.42     62.38 o 
   9   7 -12      369.46      409.81     47.05 o 
  10   7 -12       45.40       22.47     41.87 o 
  11   7 -12       44.70       19.61     46.59 o 
   0   8 -12      216.89      294.42     62.24 o 
   1   8 -12      874.13      825.68     48.32 o 
   2   8 -12       66.40      103.43     28.50 o 
   3   8 -12      461.00      534.67     36.17 o 
   4   8 -12      182.02      140.76     38.35 o 
   5   8 -12      139.71      144.66     38.70 o 
   6   8 -12      180.69      272.66     39.98 o 
   7   8 -12       63.12       16.43     38.25 o 
   8   8 -12      249.63      275.59     45.80 o 
   9   8 -12       78.47      119.04     44.02 o 
  10   8 -12       34.54      -36.25     63.17 o 
   0   9 -12       95.59      197.34     75.89 o 
   1   9 -12       51.29       85.27     33.79 o 
   2   9 -12       16.78       -7.23     30.96 o 
   3   9 -12      345.89      375.91     41.41 o 
   4   9 -12       30.81       43.85     39.63 o 
   5   9 -12        1.66      -23.57     36.24 o 
   6   9 -12      144.14      136.15     45.21 o 
   7   9 -12      124.83      110.56     46.02 o 
   8   9 -12       37.35       -6.46     45.77 o 
   0  10 -12       84.95      155.75     67.00 o 
   1  10 -12      548.18      595.42     48.13 o 
   2  10 -12       67.52      104.01     41.68 o 
   3  10 -12      249.23      368.52     54.72 o 
   4  10 -12      169.38      150.55     52.83 o 
   2   0 -11     7201.04     7326.32    209.61 o 
   4   0 -11     1605.69     1546.92     53.11 o 
   6   0 -11      699.74      723.71     36.74 o 
   8   0 -11     1207.83     1212.25     46.55 o 
  10   0 -11     4866.20     5192.78    182.71 o 
  12   0 -11      188.25      245.96     72.22 o 
  14   0 -11      425.57      325.05     87.53 o 
   1   1 -11      650.72      633.75     18.43 o 
   2   1 -11      595.88      536.94     17.29 o 
   3   1 -11      662.70      719.79     20.92 o 
   4   1 -11     1417.36     1418.30     34.67 o 
   5   1 -11     1542.48     1565.50     36.87 o 
   6   1 -11      389.05      406.59     17.73 o 
   7   1 -11      225.56      236.84     15.91 o 
   8   1 -11     1671.17     1611.36     41.42 o 
   9   1 -11      185.13      202.89     26.34 o 
  10   1 -11      130.38      113.94     39.13 o 
  11   1 -11      326.80      329.82     33.70 o 
  12   1 -11      169.09      137.20     39.21 o 
  13   1 -11      480.16      476.08     51.03 o 
  14   1 -11      105.11       69.65     45.74 o 
  15   1 -11      234.35      228.57     69.73 o 
   1   2 -11     3561.52     3383.70     77.26 o 
   2   2 -11     1005.73     1068.72     28.69 o 
   3   2 -11     1039.06     1050.29     29.31 o 
   4   2 -11      570.66      609.85     20.94 o 
   5   2 -11      705.19      648.69     22.12 o 
   6   2 -11     2192.61     2203.66     52.88 o 
   7   2 -11     3160.26     3148.15     71.07 o 
   8   2 -11     1356.96     1316.07     41.38 o 
   9   2 -11      553.79      596.02     44.11 o 
  10   2 -11      555.11      574.72     36.62 o 
  11   2 -11      409.95      445.07     36.19 o 
  12   2 -11      114.75       67.40     33.65 o 
  13   2 -11      379.78      427.31     55.31 o 
  14   2 -11      113.65       90.68     48.36 o 
  15   2 -11        3.95       59.11     51.03 o 
   1   3 -11     1352.98     1311.97     34.61 o 
   2   3 -11     3727.98     3768.73     89.72 o 
   3   3 -11      778.38      766.32     26.01 o 
   4   3 -11      795.20      753.89     26.13 o 
   5   3 -11     1808.82     1717.16     47.75 o 
   6   3 -11      308.26      290.87     18.75 o 
   7   3 -11      927.12      897.74     35.11 o 
   8   3 -11      167.13      149.99     23.33 o 
   9   3 -11      173.41      207.17     34.09 o 
  10   3 -11     1216.87     1234.19     60.94 o 
  11   3 -11       31.06       27.28     33.66 o 
  12   3 -11      329.06      383.60     46.32 o 
  13   3 -11        1.44      -28.05     53.64 o 
  14   3 -11      138.60       76.36     57.35 o 
  15   3 -11       27.79        6.09     61.18 o 
   1   4 -11      627.57      688.46     26.08 o 
   2   4 -11     1965.80     1917.67     54.01 o 
   3   4 -11      376.90      422.75     25.12 o 
   4   4 -11     2796.10     2680.52     67.36 o 
   5   4 -11     1489.19     1486.73     46.72 o 
   6   4 -11     1186.07     1144.22     39.91 o 
   7   4 -11      423.05      429.49     24.92 o 
   8   4 -11      311.18      277.59     33.60 o 
   9   4 -11        8.53       26.45     43.06 o 
  10   4 -11      235.18      287.96     48.25 o 
  11   4 -11        3.38      -35.09     33.91 o 
  12   4 -11      324.85      336.22     52.48 o 
  13   4 -11       28.38       11.63     45.39 o 
  14   4 -11       32.45      -62.57     74.01 o 
   1   5 -11     1736.87     1774.60     48.38 o 
   2   5 -11     1612.36     1523.86     48.54 o 
   3   5 -11      653.84      649.39     28.48 o 
   4   5 -11       79.45       59.11     18.52 o 
   5   5 -11      892.71      901.95     35.00 o 
   6   5 -11       98.33      117.05     19.94 o 
   7   5 -11      912.24      905.06     49.18 o 
   8   5 -11      311.24      248.01     38.46 o 
   9   5 -11       13.76      -40.44     32.49 o 
  10   5 -11       86.38       90.34     37.92 o 
  11   5 -11      778.30      724.43     53.84 o 
  12   5 -11       22.05        9.72     42.65 o 
  13   5 -11      232.73      213.30     47.86 o 
  14   5 -11       61.48       61.90     50.83 o 
   1   6 -11      348.00      403.10     28.14 o 
   2   6 -11      996.54     1036.82     44.33 o 
   3   6 -11     1249.65     1113.51     46.01 o 
   4   6 -11      323.16      338.89     24.98 o 
   5   6 -11      439.53      491.84     27.32 o 
   6   6 -11      116.82      148.03     31.92 o 
   7   6 -11      202.38      175.49     33.28 o 
   8   6 -11      116.46      174.68     37.34 o 
   9   6 -11       63.01       70.01     34.94 o 
  10   6 -11       87.08      105.42     40.37 o 
  11   6 -11      148.99      133.15     44.18 o 
  12   6 -11        7.38      -23.72     44.01 o 
  13   6 -11      102.07       93.61     67.37 o 
   1   7 -11       70.74       55.26     23.93 o 
   2   7 -11      648.23      680.56     36.17 o 
   3   7 -11      612.50      603.22     33.10 o 
   4   7 -11      518.39      618.33     35.71 o 
   5   7 -11      127.12      165.99     33.58 o 
   6   7 -11      162.96      133.39     35.18 o 
   7   7 -11      598.33      581.79     45.94 o 
   8   7 -11       72.67       37.49     34.88 o 
   9   7 -11      250.79      281.73     44.45 o 
  10   7 -11      401.75      511.03     82.84 o 
  11   7 -11      275.92      260.09     49.99 o 
  12   7 -11       26.14       -7.85     59.87 o 
   1   8 -11     1150.30     1184.69     51.74 o 
   2   8 -11      252.51      308.77     32.67 o 
   3   8 -11      207.46      233.17     35.36 o 
   4   8 -11      275.68      241.49     36.60 o 
   5   8 -11      215.34      157.55     37.41 o 
   6   8 -11      120.08      156.38     46.27 o 
   7   8 -11      196.26      145.23     38.73 o 
   8   8 -11       79.33      140.99     45.84 o 
   9   8 -11      133.12      167.06     43.19 o 
  10   8 -11       95.71        3.01     42.71 o 
   1   9 -11      214.56      237.58     35.24 o 
   2   9 -11        4.73       -9.84     28.04 o 
   3   9 -11      200.37      245.05     36.91 o 
   4   9 -11       12.59       23.30     37.83 o 
   5   9 -11      241.26      221.59     53.35 o 
   6   9 -11      180.21      135.56     40.89 o 
   7   9 -11      326.97      388.46     49.27 o 
   8   9 -11       25.34      -59.97     40.57 o 
   1  10 -11      223.01      251.19     40.56 o 
   2  10 -11      204.32      236.35     40.84 o 
   3  10 -11      279.58      287.55     53.85 o 
   4  10 -11       92.82      113.66     42.84 o 
   5  10 -11      365.01      418.84     51.52 o 
   6  10 -11        0.64        8.80     42.34 o 
   0   0 -10    11713.34    11721.63    389.37 o 
   2   0 -10     3276.58     3148.45     92.56 o 
   4   0 -10     8965.33     8638.58    247.08 o 
   6   0 -10     1415.42     1459.01     49.80 o 
   8   0 -10      834.96      920.92     39.08 o 
  10   0 -10       58.74       39.74     29.41 o 
  12   0 -10      464.35      464.72     57.75 o 
  14   0 -10       75.98       48.97     78.26 o 
  16   0 -10       96.91       67.13     84.97 o 
   0   1 -10     9013.57     8639.66    221.65 o 
   1   1 -10      151.05      171.58      9.28 o 
   2   1 -10      315.37      324.18     12.14 o 
   3   1 -10     4980.77     5208.93    112.25 o 
   4   1 -10     2761.41     2644.12     57.09 o 
   5   1 -10     1744.86     1784.68     41.01 o 
   6   1 -10     2907.69     2882.37     61.65 o 
   7   1 -10      447.34      469.63     18.69 o 
   8   1 -10      392.86      371.85     18.00 o 
   9   1 -10     2191.44     2153.84     58.38 o 
  10   1 -10      330.56      361.47     31.06 o 
  11   1 -10      998.96     1070.45     49.76 o 
  12   1 -10      318.36      361.27     43.28 o 
  13   1 -10      318.04      285.27     44.37 o 
  14   1 -10      189.58      161.41     60.03 o 
  15   1 -10      136.05       -0.98     45.22 o 
  16   1 -10      133.86       31.10     86.19 o 
   0   2 -10     3191.88     3277.87    107.12 o 
   1   2 -10      596.72      617.70     18.08 o 
   2   2 -10      103.97       96.43     10.66 o 
   3   2 -10     1443.71     1332.94     34.91 o 
   4   2 -10     2150.70     2127.70     49.87 o 
   5   2 -10     1275.55     1267.99     33.61 o 
   6   2 -10       10.13       35.80     16.06 o 
   7   2 -10      459.69      488.77     20.20 o 
   8   2 -10     2031.05     2012.38     54.00 o 
   9   2 -10      504.81      535.66     32.72 o 
  10   2 -10      269.95      239.72     39.83 o 
  11   2 -10      221.24      228.42     31.55 o 
  12   2 -10      573.50      597.76     42.16 o 
  13   2 -10        6.76      -43.93     40.12 o 
  14   2 -10       75.44       88.87     45.60 o 
  15   2 -10      206.61      246.44     53.82 o 
  16   2 -10      138.69       77.05     54.76 o 
   0   3 -10      637.18      635.49     48.67 o 
   1   3 -10     1148.12     1188.71     33.83 o 
   2   3 -10      479.37      489.46     19.15 o 
   3   3 -10      123.45      136.07     13.64 o 
   4   3 -10      172.05      152.33     12.73 o 
   5   3 -10     1368.13     1271.00     33.52 o 
   6   3 -10     2067.61     2067.37     52.71 o 
   7   3 -10      180.47      195.61     17.19 o 
   8   3 -10     2976.41     2878.00     98.16 o 
   9   3 -10      421.63      400.47     30.77 o 
  10   3 -10      364.59      324.57     31.79 o 
  11   3 -10      381.26      425.27     36.40 o 
  12   3 -10     1370.05     1458.83     64.45 o 
  13   3 -10      222.04      223.93     45.15 o 
  14   3 -10      375.95      355.33     66.45 o 
  15   3 -10      202.40      233.35     64.05 o 
   0   4 -10      156.26      203.68     22.45 o 
   1   4 -10        7.31       -3.59     13.63 o 
   2   4 -10     1799.27     1807.83     47.52 o 
   3   4 -10     1419.62     1362.68     39.47 o 
   4   4 -10      791.89      692.77     27.01 o 
   5   4 -10      123.71      109.17     17.24 o 
   6   4 -10      679.63      651.66     27.05 o 
   7   4 -10      536.06      514.89     29.12 o 
   8   4 -10     1661.36     1519.86     69.01 o 
   9   4 -10        7.50      -22.25     30.70 o 
  10   4 -10      105.13      170.41     34.44 o 
  11   4 -10       33.09      104.55     36.70 o 
  12   4 -10      387.62      373.33     45.42 o 
  13   4 -10      135.09       90.62     43.52 o 
  14   4 -10      119.95        3.24     47.42 o 
  15   4 -10       71.99      -57.74     63.72 o 
   0   5 -10     1154.87     1114.09     48.30 o 
   1   5 -10     2529.15     2487.92     69.82 o 
   2   5 -10       15.86       16.98     16.49 o 
   3   5 -10     3677.33     3604.36     94.48 o 
   4   5 -10     1382.87     1340.26     44.27 o 
   5   5 -10       61.15       49.93     17.78 o 
   6   5 -10      311.32      370.88     23.03 o 
   7   5 -10      678.02      684.06     41.44 o 
   8   5 -10      583.85      525.31     38.86 o 
   9   5 -10      201.26      196.92     35.00 o 
  10   5 -10      132.97       91.57     35.49 o 
  11   5 -10       58.39       -6.36     39.14 o 
  12   5 -10      157.53      163.97     43.50 o 
  13   5 -10      143.56      129.47     48.16 o 
  14   5 -10       82.80        0.91     47.46 o 
   0   6 -10     1937.21     1891.57     90.95 o 
   1   6 -10     1137.75     1159.07     45.25 o 
   2   6 -10      374.16      395.49     26.47 o 
   3   6 -10     2565.11     2544.43     80.67 o 
   4   6 -10      301.84      329.89     26.62 o 
   5   6 -10      320.43      312.05     37.45 o 
   6   6 -10      490.51      477.25     37.21 o 
   7   6 -10      119.01      125.17     31.33 o 
   8   6 -10        6.51       25.13     33.10 o 
   9   6 -10       35.50       19.63     40.08 o 
  10   6 -10      298.84      338.25     44.21 o 
  11   6 -10       64.25       40.29     43.02 o 
  12   6 -10       67.80       62.43     45.28 o 
  13   6 -10       89.94       30.12     48.27 o 
   0   7 -10     1684.25     1757.38     88.34 o 
   1   7 -10      446.61      501.45     32.60 o 
   2   7 -10      340.29      323.20     31.73 o 
   3   7 -10      270.24      244.53     26.43 o 
   4   7 -10     1008.85      992.97     43.35 o 
   5   7 -10      780.62      839.34     47.88 o 
   6   7 -10      887.37      892.14     51.93 o 
   7   7 -10      353.04      362.37     40.24 o 
   8   7 -10       78.04       38.70     35.59 o 
   9   7 -10      173.76      212.41     41.85 o 
  10   7 -10       33.21       80.62     59.66 o 
  11   7 -10       44.93      -11.17     46.86 o 
  12   7 -10      126.89      193.84     51.88 o 
   0   8 -10      400.54      356.55     43.83 o 
   1   8 -10      305.13      278.87     28.71 o 
   2   8 -10      102.93       71.64     28.73 o 
   3   8 -10       18.43      -13.63     25.02 o 
   4   8 -10       10.52       13.43     32.21 o 
   5   8 -10      905.03      994.02     53.76 o 
   6   8 -10      356.27      353.39     41.90 o 
   7   8 -10      119.70      120.98     39.14 o 
   8   8 -10       85.99       79.68     38.12 o 
   9   8 -10      181.14      177.37     49.90 o 
  10   8 -10       29.75       13.75     46.48 o 
  11   8 -10      260.90      315.61     51.52 o 
   0   9 -10       87.55      159.06     42.49 o 
   1   9 -10       54.65      104.06     33.05 o 
   2   9 -10      113.99      123.73     29.26 o 
   3   9 -10       63.05       42.85     34.83 o 
   4   9 -10      156.59      164.67     39.87 o 
   5   9 -10      279.86      319.72     40.58 o 
   6   9 -10        9.93       13.06     40.34 o 
   7   9 -10      135.25      136.15     40.03 o 
   8   9 -10       25.50       -3.86     50.13 o 
   9   9 -10      380.79      454.62     54.31 o 
   0  10 -10      137.74      162.92     47.18 o 
   1  10 -10      386.93      418.34     66.47 o 
   2  10 -10       17.56      -27.06     37.72 o 
   3  10 -10      138.51      149.10     41.33 o 
   4  10 -10       29.22       45.77     39.67 o 
   5  10 -10      256.25      214.51     45.86 o 
   6  10 -10       42.29       76.31     44.84 o 
   7  10 -10      126.63       94.02     46.69 o 
   0  11 -10       11.59      -35.48     63.81 o 
   1  11 -10       38.19        8.35     46.12 o 
   2  11 -10       10.75       89.07     57.33 o 
   2   0  -9    20854.41    21748.63    591.71 o 
   4   0  -9     6783.10     6592.33    188.83 o 
   6   0  -9     2434.10     2333.39     71.54 o 
   8   0  -9      776.09      773.01     33.95 o 
  10   0  -9     1117.76     1080.25     54.90 o 
  12   0  -9      983.48     1007.71     72.97 o 
  14   0  -9      254.85      135.54     80.49 o 
  16   0  -9      332.63      219.24    100.51 o 
   1   1  -9     2553.41     2659.98     52.81 o 
   2   1  -9     7526.77     7423.53    153.74 o 
   3   1  -9     2241.42     2288.95     49.12 o 
   4   1  -9       77.89       73.79     10.70 o 
   5   1  -9     1764.52     1775.48     40.14 o 
   6   1  -9     1384.76     1330.93     32.38 o 
   7   1  -9     2950.10     2861.94     61.88 o 
   8   1  -9      938.65      907.10     29.19 o 
   9   1  -9      117.09      111.53     19.57 o 
  10   1  -9      755.80      753.26     38.48 o 
  11   1  -9      745.78      854.57     42.56 o 
  12   1  -9       41.46       29.82     35.87 o 
  13   1  -9      110.71      110.83     41.11 o 
  14   1  -9       14.87      -60.92     40.61 o 
  15   1  -9        7.57        1.57     64.85 o 
  16   1  -9       25.36       13.71     64.07 o 
   1   2  -9     7403.36     7573.97    150.01 o 
   2   2  -9     5990.68     6039.09    126.21 o 
   3   2  -9      568.76      600.48     19.22 o 
   4   2  -9       79.43      105.94     11.09 o 
   5   2  -9      711.44      673.13     20.87 o 
   6   2  -9     2672.55     2778.32     63.49 o 
   7   2  -9     3935.09     3876.75     92.93 o 
   8   2  -9      117.05      119.29     17.86 o 
   9   2  -9      235.76      239.00     25.52 o 
  10   2  -9      204.26      222.85     28.06 o 
  11   2  -9      542.21      587.99     38.13 o 
  12   2  -9       97.75       87.08     31.31 o 
  13   2  -9      626.58      612.14     52.61 o 
  14   2  -9      135.82      150.76     46.48 o 
  15   2  -9      310.81      279.60     53.97 o 
  16   2  -9       13.03       -7.16     51.50 o 
   1   3  -9     1634.68     1646.42     43.35 o 
   2   3  -9     1905.00     1806.94     43.80 o 
   3   3  -9     1521.04     1572.99     37.51 o 
   4   3  -9     1748.60     1770.97     42.37 o 
   5   3  -9      680.66      698.12     24.00 o 
   6   3  -9     1261.96     1380.62     38.08 o 
   7   3  -9      352.56      385.22     18.55 o 
   8   3  -9      873.02      911.44     40.76 o 
   9   3  -9      567.34      579.43     33.95 o 
  10   3  -9     1156.43     1095.87     48.17 o 
  11   3  -9      245.32      242.03     31.50 o 
  12   3  -9       45.62       18.70     31.94 o 
  13   3  -9      151.61      173.83     36.37 o 
  14   3  -9       96.22       28.92     81.70 o 
  15   3  -9       52.24       -3.21     48.58 o 
  16   3  -9      122.22      103.60     55.80 o 
   1   4  -9     2462.67     2403.44     59.88 o 
   2   4  -9     2572.49     2398.47     58.50 o 
   3   4  -9      100.46       88.71     14.84 o 
   4   4  -9     2108.07     2094.43     58.27 o 
   5   4  -9      661.19      708.45     26.83 o 
   6   4  -9      813.16      851.44     32.16 o 
   7   4  -9       28.98       42.91     19.75 o 
   8   4  -9      729.56      699.39     42.87 o 
   9   4  -9      178.24      169.03     30.27 o 
  10   4  -9     1433.58     1477.70     71.36 o 
  11   4  -9      199.21      184.11     36.13 o 
  12   4  -9       10.57      -10.02     35.99 o 
  13   4  -9      315.39      360.08     57.40 o 
  14   4  -9      440.44      459.84     53.60 o 
  15   4  -9       45.71      -17.04     67.76 o 
   1   5  -9     1740.24     1658.91     48.72 o 
   2   5  -9     1799.51     1770.84     57.18 o 
   3   5  -9     1363.94     1362.13     42.53 o 
   4   5  -9      125.58      105.97     16.72 o 
   5   5  -9      897.65      941.42     34.43 o 
   6   5  -9      761.50      744.77     29.02 o 
   7   5  -9     1093.54     1066.31     53.56 o 
   8   5  -9       15.06      -32.47     28.72 o 
   9   5  -9      244.77      201.79     34.64 o 
  10   5  -9      491.02      397.23     40.22 o 
  11   5  -9        2.27       -8.44     39.63 o 
  12   5  -9      151.88      134.80     38.86 o 
  13   5  -9      124.42       95.89     43.65 o 
  14   5  -9      153.34      127.99     48.66 o 
  15   5  -9       34.90       90.73     64.80 o 
   1   6  -9     2154.22     2084.35     67.56 o 
   2   6  -9      641.28      662.54     35.24 o 
   3   6  -9      359.08      366.48     24.58 o 
   4   6  -9     1086.33     1115.56     43.41 o 
   5   6  -9     2154.04     2117.09     68.57 o 
   6   6  -9      459.38      457.55     37.26 o 
   7   6  -9      217.47      270.62     33.50 o 
   8   6  -9      360.37      331.36     37.80 o 
   9   6  -9      549.91      531.07     44.72 o 
  10   6  -9      166.39      108.34     61.81 o 
  11   6  -9      201.68      189.44     40.32 o 
  12   6  -9       99.76       92.38     50.53 o 
  13   6  -9       82.69       57.50     47.98 o 
  14   6  -9      108.28      126.23     60.49 o 
   1   7  -9      841.23      806.47     35.95 o 
   2   7  -9     1306.42     1334.97     56.46 o 
   3   7  -9      282.05      292.29     25.31 o 
   4   7  -9      815.59      836.98     49.88 o 
   5   7  -9      199.60      242.76     33.15 o 
   6   7  -9      226.13      192.74     32.06 o 
   7   7  -9        1.34       20.58     30.66 o 
   8   7  -9      221.98      250.24     39.36 o 
   9   7  -9       96.92       92.06     38.10 o 
  10   7  -9      417.63      420.73     45.23 o 
  11   7  -9      174.01      168.11     47.09 o 
  12   7  -9       33.34       64.40     47.38 o 
  13   7  -9       23.50       21.79     46.13 o 
   1   8  -9      353.98      369.38     29.43 o 
   2   8  -9      352.03      338.70     32.06 o 
   3   8  -9      254.50      200.34     26.51 o 
   4   8  -9      433.51      447.31     38.26 o 
   5   8  -9      520.33      535.03     43.20 o 
   6   8  -9      203.65      207.71     42.63 o 
   7   8  -9      414.22      420.67     43.91 o 
   8   8  -9      299.96      317.28     41.16 o 
   9   8  -9       54.18       29.64     40.41 o 
  10   8  -9       85.95       95.54     75.60 o 
  11   8  -9      152.49      137.82     48.94 o 
   1   9  -9      536.41      639.94     40.83 o 
   2   9  -9      129.36      127.32     32.45 o 
   3   9  -9      249.16      258.30     43.10 o 
   4   9  -9       29.13       74.86     34.86 o 
   5   9  -9       61.04       61.77     37.20 o 
   6   9  -9       17.75      -13.87     38.78 o 
   7   9  -9      263.13      188.00     41.28 o 
   8   9  -9        0.04      -33.39     41.60 o 
   9   9  -9      113.42      117.57     46.86 o 
  10   9  -9       70.91      125.77     47.78 o 
   1  10  -9       20.47      -26.29     33.91 o 
   2  10  -9       36.30       48.42     38.18 o 
   3  10  -9      323.28      313.69     57.95 o 
   4  10  -9       76.95      105.88     40.05 o 
   5  10  -9       54.72       69.45     41.77 o 
   6  10  -9        9.65       20.08     42.62 o 
   7  10  -9      360.34      441.06     61.51 o 
   8  10  -9       67.70       26.62     52.51 o 
   1  11  -9      192.82      198.26     48.30 o 
   2  11  -9      231.48      268.41     45.88 o 
   3  11  -9      151.21      232.01     45.99 o 
   4  11  -9       15.49       82.56     42.36 o 
   0   0  -8    21581.73    23532.53    774.50 o 
   2   0  -8     5685.13     5526.90    155.63 o 
   4   0  -8      411.63      435.02     20.55 o 
   6   0  -8     3064.90     3166.09     93.34 o 
   8   0  -8     2491.96     2454.11     77.20 o 
  10   0  -8      494.30      542.92     37.11 o 
  12   0  -8     1127.65     1140.80     99.26 o 
  14   0  -8      140.11      236.75     81.58 o 
  16   0  -8       70.79      -15.09     77.94 o 
   0   1  -8     2960.67     3197.67     93.18 o 
   1   1  -8     3074.92     3209.16     62.24 o 
   2   1  -8      444.22      405.57     12.59 o 
   3   1  -8     4806.32     4804.63     99.13 o 
   4   1  -8     5139.73     5155.64    105.31 o 
   5   1  -8     1329.87     1364.58     31.41 o 
   6   1  -8     1913.31     1936.54     43.54 o 
   7   1  -8       80.96       95.53     11.64 o 
   8   1  -8     4290.00     4229.32     95.78 o 
   9   1  -8     1256.56     1271.70     39.29 o 
  10   1  -8      222.56      219.23     26.04 o 
  11   1  -8      691.63      726.65     39.94 o 
  12   1  -8     1007.08      988.87     58.12 o 
  13   1  -8        1.51        8.04     38.01 o 
  14   1  -8      196.35      235.81     48.80 o 
  15   1  -8      228.53      224.89     59.08 o 
  16   1  -8       31.14       -0.06     60.13 o 
   0   2  -8     5535.03     5451.39    168.38 o 
   1   2  -8     2252.76     2317.92     49.40 o 
   2   2  -8       40.00       16.97      8.82 o 
   3   2  -8     5757.10     5562.58    119.02 o 
   4   2  -8     4263.05     4181.56     92.11 o 
   5   2  -8      465.75      464.11     16.32 o 
   6   2  -8      540.79      574.62     20.98 o 
   7   2  -8      894.58      912.14     29.55 o 
   8   2  -8      735.71      734.30     26.54 o 
   9   2  -8      929.47      867.11     39.12 o 
  10   2  -8       70.20       88.25     37.37 o 
  11   2  -8      647.41      656.93     38.03 o 
  12   2  -8      110.63      128.92     30.29 o 
  13   2  -8      208.37      245.60     44.89 o 
  14   2  -8        5.89      -13.98     46.94 o 
  15   2  -8       60.60       41.13     51.81 o 
  16   2  -8       57.11       40.51     52.42 o 
   0   3  -8    12662.98    12652.90    409.81 o 
   1   3  -8      589.07      605.08     20.83 o 
   2   3  -8     3109.59     2974.02     72.72 o 
   3   3  -8     2252.84     2244.64     51.15 o 
   4   3  -8     1792.01     1719.81     41.18 o 
   5   3  -8       53.38       76.29     12.43 o 
   6   3  -8     2591.30     2548.81     64.25 o 
   7   3  -8       54.27       39.75     13.65 o 
   8   3  -8      615.28      547.22     30.58 o 
   9   3  -8      731.94      739.06     40.36 o 
  10   3  -8       97.87      127.67     24.70 o 
  11   3  -8      262.38      308.39     36.69 o 
  12   3  -8      244.37      277.84     34.09 o 
  13   3  -8      192.26      172.86     36.36 o 
  14   3  -8       77.01      -40.89     42.26 o 
  15   3  -8       83.52       24.70     48.78 o 
  16   3  -8      162.29      137.08     55.89 o 
   0   4  -8    12632.45    12868.12    409.50 o 
   1   4  -8      759.74      753.36     24.57 o 
   2   4  -8      862.15      883.41     30.11 o 
   3   4  -8      381.80      332.10     18.09 o 
   4   4  -8     3290.57     3273.96     86.66 o 
   5   4  -8      427.91      424.80     22.34 o 
   6   4  -8     1336.04     1315.96     40.97 o 
   7   4  -8      437.12      511.41     27.94 o 
   8   4  -8      162.24      136.81     22.71 o 
   9   4  -8      863.92      877.98     45.51 o 
  10   4  -8      558.53      533.08     35.19 o 
  11   4  -8      620.66      640.38     39.93 o 
  12   4  -8      449.66      518.57     46.37 o 
  13   4  -8      231.89      258.48     45.47 o 
  14   4  -8      103.63      179.63     46.40 o 
  15   4  -8       38.56       21.87     92.48 o 
   0   5  -8      442.10      497.61     35.86 o 
   1   5  -8      173.07      173.87     17.79 o 
   2   5  -8      342.41      340.57     24.42 o 
   3   5  -8     1153.47     1141.05     36.51 o 
   4   5  -8     1467.97     1609.26     47.48 o 
   5   5  -8     2590.57     2527.36     70.02 o 
   6   5  -8      106.62      103.92     27.19 o 
   7   5  -8      717.23      703.39     52.83 o 
   8   5  -8      267.29      257.62     33.11 o 
   9   5  -8     1217.55     1227.55     61.60 o 
  10   5  -8       73.94       26.51     31.31 o 
  11   5  -8      960.24      952.57     55.37 o 
  12   5  -8      395.73      451.42     47.50 o 
  13   5  -8      152.32      144.54     61.69 o 
  14   5  -8       33.04       13.72     46.60 o 
  15   5  -8       91.97      110.24     66.95 o 
   0   6  -8      122.89      144.36     26.98 o 
   1   6  -8      477.61      492.32     25.80 o 
   2   6  -8      524.20      543.61     30.61 o 
   3   6  -8     1556.54     1461.74     51.23 o 
   4   6  -8      219.59      254.49     27.18 o 
   5   6  -8      604.89      647.13     31.75 o 
   6   6  -8      222.26      258.01     29.98 o 
   7   6  -8      407.36      404.37     58.87 o 
   8   6  -8      374.76      389.01     37.71 o 
   9   6  -8     1001.98      970.85     67.73 o 
  10   6  -8       25.97      -33.81     34.92 o 
  11   6  -8      207.84      184.84     41.08 o 
  12   6  -8      427.33      358.59     45.94 o 
  13   6  -8      115.04       53.53     45.78 o 
  14   6  -8      162.40      170.26     50.01 o 
   0   7  -8      535.65      634.44     44.39 o 
   1   7  -8     1052.50     1010.93     41.83 o 
   2   7  -8      342.96      300.50     28.09 o 
   3   7  -8      678.74      664.13     31.97 o 
   4   7  -8      165.76      170.80     22.88 o 
   5   7  -8      751.50      671.48     42.68 o 
   6   7  -8      404.80      420.31     46.23 o 
   7   7  -8      109.97      116.52     33.12 o 
   8   7  -8     1376.40     1318.32     64.92 o 
   9   7  -8        8.17      -18.61     35.57 o 
  10   7  -8      312.54      248.76     42.31 o 
  11   7  -8      196.24      175.75     44.87 o 
  12   7  -8      214.28      253.25     45.25 o 
  13   7  -8       39.44      -39.80     46.70 o 
   0   8  -8      191.03      201.72     34.86 o 
   1   8  -8     1094.16     1194.02     48.12 o 
   2   8  -8       90.81       62.48     26.03 o 
   3   8  -8      704.70      724.79     36.16 o 
   4   8  -8      245.78      202.93     43.11 o 
   5   8  -8      158.68      167.43     34.30 o 
   6   8  -8      264.69      296.34     49.82 o 
   7   8  -8      444.88      410.58     40.29 o 
   8   8  -8       96.68       97.53     38.22 o 
   9   8  -8       88.01       46.61     38.32 o 
  10   8  -8      135.74      112.72     49.62 o 
  11   8  -8       63.08       93.03     47.99 o 
  12   8  -8       39.57       26.37     50.05 o 
   0   9  -8      552.30      618.14     49.62 o 
   1   9  -8      704.51      667.93     41.90 o 
   2   9  -8       62.09       62.83     38.63 o 
   3   9  -8     1609.36     1722.35     77.36 o 
   4   9  -8       55.26       65.69     34.33 o 
   5   9  -8       37.39       23.63     39.90 o 
   6   9  -8      254.73      222.14     41.98 o 
   7   9  -8      167.29      189.48     40.41 o 
   8   9  -8      158.48      153.30     45.42 o 
   9   9  -8      123.56       84.37     42.23 o 
  10   9  -8       54.47       51.33     47.46 o 
   0  10  -8       52.32      -31.28     40.95 o 
   1  10  -8      198.98      201.63     33.67 o 
   2  10  -8       43.88       -5.30     42.41 o 
   3  10  -8      324.05      364.15     40.60 o 
   4  10  -8       51.03       32.19     37.64 o 
   5  10  -8      215.45      285.21     43.89 o 
   6  10  -8       84.08       50.47     40.25 o 
   7  10  -8      131.48      100.18     45.83 o 
   8  10  -8       51.51      131.33     46.72 o 
   0  11  -8      204.86      251.52     66.11 o 
   1  11  -8       83.00      230.65     50.90 o 
   2  11  -8       31.40        6.11     40.49 o 
   3  11  -8       27.51       54.92     39.69 o 
   4  11  -8       11.44       14.12     61.89 o 
   5  11  -8      103.48      123.42     59.08 o 
   2   0  -7     1484.58     1630.92     50.21 o 
   4   0  -7    10679.28    10259.02    296.30 o 
   6   0  -7     4530.58     4657.90    139.71 o 
   8   0  -7      709.86      680.44     34.25 o 
  10   0  -7     2465.14     2481.70     91.59 o 
  12   0  -7      144.38      153.59     45.89 o 
  14   0  -7     1224.83     1193.10    119.69 o 
  16   0  -7      216.18      185.41     97.44 o 
   1   1  -7     6726.44     6526.15    132.14 o 
   2   1  -7     1976.83     2108.33     45.71 o 
   3   1  -7      183.03      213.27     10.04 o 
   4   1  -7     5515.21     5617.66    113.40 o 
   5   1  -7     2677.09     2608.39     55.43 o 
   6   1  -7     4880.35     4811.71     97.65 o 
   7   1  -7     3248.33     3148.62     71.09 o 
   8   1  -7      328.12      301.29     16.38 o 
   9   1  -7      594.47      682.55     27.73 o 
  10   1  -7     6188.37     6261.83    191.62 o 
  11   1  -7      181.67      225.05     39.66 o 
  12   1  -7       78.95       38.44     35.55 o 
  13   1  -7      145.01       78.57     38.23 o 
  14   1  -7      460.72      498.42     54.24 o 
  15   1  -7       30.86      -24.68     47.18 o 
  16   1  -7      100.65       60.73     62.06 o 
  17   1  -7       85.10       26.19     66.21 o 
   1   2  -7     3938.20     3597.57     78.26 o 
   2   2  -7     6846.39     6973.19    147.62 o 
   3   2  -7      152.36      168.83     17.06 o 
   4   2  -7     6013.92     6143.47    130.52 o 
   5   2  -7     8030.59     7718.06    164.65 o 
   6   2  -7     6356.40     6252.57    144.05 o 
   7   2  -7      849.66      849.49     27.43 o 
   8   2  -7      800.36      875.82     28.33 o 
   9   2  -7      470.14      482.15     29.38 o 
  10   2  -7       51.61       39.43     22.88 o 
  11   2  -7      335.11      363.21     31.85 o 
  12   2  -7      243.42      274.60     32.08 o 
  13   2  -7      216.75      209.55     40.73 o 
  14   2  -7       33.14       70.28     51.88 o 
  15   2  -7      113.04      115.56     48.29 o 
  16   2  -7        3.98        7.26     50.52 o 
  17   2  -7       29.23      -21.08     58.02 o 
   1   3  -7     3246.99     3243.08     84.04 o 
   2   3  -7    16148.73    15635.71    325.87 o 
   3   3  -7     1560.09     1588.96     36.78 o 
   4   3  -7     2570.71     2502.93     58.27 o 
   5   3  -7      610.38      559.15     19.05 o 
   6   3  -7      921.25      831.13     26.73 o 
   7   3  -7     1566.32     1650.02     43.14 o 
   8   3  -7     1827.47     1791.30     64.31 o 
   9   3  -7      261.47      267.62     25.76 o 
  10   3  -7       57.33       37.54     23.34 o 
  11   3  -7       57.76       74.13     26.57 o 
  12   3  -7      122.14       80.91     30.89 o 
  13   3  -7      318.94      295.05     36.94 o 
  14   3  -7        7.28       13.35     44.43 o 
  15   3  -7      100.04      157.21     51.14 o 
  16   3  -7       97.04      111.35     59.63 o 
   1   4  -7      582.63      582.69     22.47 o 
   2   4  -7    10287.68     9912.62    272.15 o 
   3   4  -7      484.62      501.77     17.34 o 
   4   4  -7     1924.45     1837.29     48.78 o 
   5   4  -7      206.99      230.56     13.98 o 
   6   4  -7      895.15      826.69     27.01 o 
   7   4  -7     2492.12     2374.32     77.72 o 
   8   4  -7     1387.62     1395.98     53.09 o 
   9   4  -7      195.57      232.11     26.08 o 
  10   4  -7      360.32      394.11     32.34 o 
  11   4  -7      544.92      639.95     38.94 o 
  12   4  -7      276.54      238.53     33.10 o 
  13   4  -7      216.29      229.60     37.50 o 
  14   4  -7        9.95      -21.28     42.15 o 
  15   4  -7       32.64      110.37     53.24 o 
  16   4  -7       38.85       28.97     52.83 o 
   1   5  -7      692.12      668.63     28.52 o 
   2   5  -7     1837.12     1746.72     65.91 o 
   3   5  -7     1209.57     1229.68     43.53 o 
   4   5  -7      488.52      478.38     24.75 o 
   5   5  -7      306.05      324.42     21.47 o 
   6   5  -7     1425.25     1271.07     53.99 o 
   7   5  -7     2506.27     2413.65     89.30 o 
   8   5  -7      329.77      331.74     34.26 o 
   9   5  -7      424.78      466.04     37.15 o 
  10   5  -7       41.16        7.51     30.06 o 
  11   5  -7      758.53      694.10     48.56 o 
  12   5  -7       33.69       48.02     43.57 o 
  13   5  -7      716.72      784.66     56.01 o 
  14   5  -7       11.02       35.81     46.27 o 
  15   5  -7      136.70       35.83     65.91 o 
   1   6  -7      249.55      275.91     20.81 o 
   2   6  -7      699.42      754.93     36.00 o 
   3   6  -7      490.80      553.36     26.77 o 
   4   6  -7     1023.84     1034.89     41.13 o 
   5   6  -7      343.09      354.44     36.70 o 
   6   6  -7      438.80      417.23     34.72 o 
   7   6  -7     2770.48     2584.30    100.34 o 
   8   6  -7       34.47       52.93     28.12 o 
   9   6  -7       15.98       13.47     29.95 o 
  10   6  -7      505.18      533.09     51.20 o 
  11   6  -7      396.07      448.64     43.75 o 
  12   6  -7       20.44      -33.95     51.21 o 
  13   6  -7      301.11      383.04     49.85 o 
  14   6  -7      121.86      136.22     48.52 o 
   1   7  -7     1315.72     1256.29     46.53 o 
   2   7  -7      379.12      428.16     28.80 o 
   3   7  -7      928.79      950.16     39.87 o 
   4   7  -7      423.05      467.27     28.11 o 
   5   7  -7      182.02      175.20     30.61 o 
   6   7  -7      916.90      848.72     47.88 o 
   7   7  -7      176.74      182.46     31.57 o 
   8   7  -7      387.67      404.04     58.10 o 
   9   7  -7      868.12      849.40     53.30 o 
  10   7  -7      631.26      668.83     51.01 o 
  11   7  -7       84.14       82.64     41.01 o 
  12   7  -7      245.47      204.56     46.68 o 
  13   7  -7      100.69       58.74     65.29 o 
   1   8  -7     1323.88     1379.42     52.41 o 
   2   8  -7        6.33       25.16     23.90 o 
   3   8  -7      673.49      768.41     36.11 o 
   4   8  -7      239.72      263.06     45.71 o 
   5   8  -7      669.04      616.21     42.16 o 
   6   8  -7       46.98       81.37     31.10 o 
   7   8  -7      160.91      209.55     36.37 o 
   8   8  -7       42.28      -19.30     41.18 o 
   9   8  -7      310.18      367.98     43.89 o 
  10   8  -7      184.22      232.42     45.55 o 
  11   8  -7       49.99       55.78     49.47 o 
  12   8  -7       22.72       38.83     45.87 o 
   1   9  -7     1166.22     1248.93     56.91 o 
   2   9  -7      117.68       36.07     29.22 o 
   3   9  -7      359.28      367.21     38.86 o 
   4   9  -7       16.55       15.35     33.14 o 
   5   9  -7     1230.19     1275.37     64.49 o 
   6   9  -7       85.44       53.75     33.83 o 
   7   9  -7       55.99       56.56     38.52 o 
   8   9  -7      200.72      280.90     45.32 o 
   9   9  -7       25.47      -22.89     47.29 o 
  10   9  -7       23.93        4.89     43.19 o 
  11   9  -7        1.52       51.48     50.43 o 
   1  10  -7      677.12      693.13     45.04 o 
   2  10  -7      134.14       97.78     44.50 o 
   3  10  -7      271.69      291.80     40.92 o 
   4  10  -7       96.59       99.28     46.37 o 
   5  10  -7      390.48      405.43     44.70 o 
   6  10  -7        2.36      -46.03     39.03 o 
   7  10  -7      153.99       93.56     43.15 o 
   8  10  -7      232.87      203.28     46.19 o 
   9  10  -7      146.26       95.12     48.25 o 
   1  11  -7      212.58      278.29     51.05 o 
   2  11  -7        9.55       45.33     38.11 o 
   3  11  -7      112.88      134.96     45.81 o 
   4  11  -7      423.26      507.32     50.03 o 
   5  11  -7      128.25      235.79     45.14 o 
   6  11  -7       22.01       28.91     51.37 o 
   0   0  -6    46140.92    44230.69   1454.18 o 
   2   0  -6     3801.29     3823.62    109.31 o 
   4   0  -6     6537.20     6156.75    174.84 o 
   6   0  -6    10142.58    11019.43    313.16 o 
   8   0  -6     3607.76     3685.60    131.50 o 
  10   0  -6      981.04     1033.49     51.60 o 
  12   0  -6     3203.60     3245.70    160.12 o 
  14   0  -6      372.39      467.50     89.32 o 
  16   0  -6       74.73      -20.72     91.30 o 
   0   1  -6    12937.54    13192.56    370.06 o 
   1   1  -6     3405.84     3337.86     70.11 o 
   2   1  -6     3479.23     3624.34     75.70 o 
   3   1  -6     1566.87     1591.91     34.32 o 
   4   1  -6     6866.45     6829.10    136.83 o 
   5   1  -6     1783.07     1803.26     39.73 o 
   6   1  -6     2158.06     2169.41     48.73 o 
   7   1  -6     1459.45     1503.93     37.66 o 
   8   1  -6     1339.81     1285.14     38.32 o 
   9   1  -6     1492.33     1447.70     46.88 o 
  10   1  -6      269.93      262.98     25.82 o 
  11   1  -6      518.17      530.79     33.44 o 
  12   1  -6      430.71      379.99     42.04 o 
  13   1  -6      340.13      291.37     44.07 o 
  14   1  -6       72.46       98.85     41.94 o 
  15   1  -6      112.47       52.80     47.09 o 
  16   1  -6       96.75      106.43     63.06 o 
  17   1  -6        2.54      -79.13     65.74 o 
   0   2  -6     7083.62     7238.97    230.12 o 
   1   2  -6      739.29      819.57     21.02 o 
   2   2  -6       42.11       36.86      6.29 o 
   3   2  -6    14386.35    14612.99    311.62 o 
   4   2  -6     4630.04     4788.96    109.47 o 
   5   2  -6     5628.41     5946.85    134.00 o 
   6   2  -6     1708.98     1827.29     45.18 o 
   7   2  -6      494.67      593.74     22.07 o 
   8   2  -6     2156.20     2130.52     55.07 o 
   9   2  -6     1897.94     1821.15     65.32 o 
  10   2  -6       71.28       61.17     24.18 o 
  11   2  -6      789.58      767.36     40.21 o 
  12   2  -6      733.19      736.22     41.22 o 
  13   2  -6       60.78       34.75     36.69 o 
  14   2  -6       12.00        7.63     42.65 o 
  15   2  -6      558.12      604.86     57.51 o 
  16   2  -6      204.99       91.65     53.00 o 
  17   2  -6      180.59      156.10     57.69 o 
   0   3  -6     9332.54     8924.95    284.70 o 
   1   3  -6     1594.13     1666.16     41.15 o 
   2   3  -6      389.44      387.32     13.30 o 
   3   3  -6     4898.08     5312.81    121.27 o 
   4   3  -6    11659.71    12203.17    271.45 o 
   5   3  -6      269.40      241.18     12.89 o 
   6   3  -6     1137.12     1177.63     34.31 o 
   7   3  -6      424.43      412.88     17.27 o 
   8   3  -6     3577.24     3492.16    106.73 o 
   9   3  -6      341.89      326.45     31.72 o 
  10   3  -6      251.25      244.75     27.36 o 
  11   3  -6      272.17      223.21     28.95 o 
  12   3  -6      308.68      373.88     34.58 o 
  13   3  -6       79.09       33.52     35.14 o 
  14   3  -6      250.81      232.81     53.26 o 
  15   3  -6      302.40      300.77     54.46 o 
  16   3  -6       23.67       10.97     51.13 o 
   0   4  -6     9394.68     9282.60    371.06 o 
   1   4  -6     8373.72     8520.76    241.22 o 
   2   4  -6     3353.11     3472.82    102.22 o 
   3   4  -6     2339.47     2367.35     57.99 o 
   4   4  -6      825.90      758.02     23.98 o 
   5   4  -6      867.05      847.95     27.27 o 
   6   4  -6     2504.13     2415.53     60.20 o 
   7   4  -6      374.20      355.58     24.44 o 
   8   4  -6     2204.22     2091.72     68.53 o 
   9   4  -6      141.15      135.86     24.40 o 
  10   4  -6      185.20      190.88     27.27 o 
  11   4  -6       14.07       16.85     26.68 o 
  12   4  -6      735.56      659.89     42.48 o 
  13   4  -6      305.15      347.37     43.18 o 
  14   4  -6      376.88      325.36     42.73 o 
  15   4  -6      131.56      140.81     55.32 o 
  16   4  -6       17.44      -42.90     53.78 o 
   0   5  -6    10217.06    10658.95    427.55 o 
   1   5  -6      244.81      346.19     19.29 o 
   2   5  -6       68.32       73.56     16.91 o 
   3   5  -6     4344.08     4508.20    135.24 o 
   4   5  -6     1483.93     1451.61     51.29 o 
   5   5  -6     1536.79     1423.61     47.48 o 
   6   5  -6      284.19      326.17     31.85 o 
   7   5  -6      502.36      464.69     27.33 o 
   8   5  -6      364.78      376.73     39.39 o 
   9   5  -6      670.34      698.16     37.91 o 
  10   5  -6       36.23       39.94     26.10 o 
  11   5  -6       67.30       79.61     28.12 o 
  12   5  -6      422.91      441.25     45.23 o 
  13   5  -6       40.01       42.98     41.14 o 
  14   5  -6       92.77      156.27     47.69 o 
  15   5  -6      205.14      124.02    154.92 o 
   0   6  -6     1525.42     1510.75     71.90 o 
   1   6  -6     3227.69     3188.75     96.06 o 
   2   6  -6      559.27      520.46     28.70 o 
   3   6  -6     2753.71     2711.60     83.55 o 
   4   6  -6     1667.68     1588.47     52.56 o 
   5   6  -6     1039.75      968.83     39.03 o 
   6   6  -6       68.39       92.42     39.17 o 
   7   6  -6      584.77      584.07     38.31 o 
   8   6  -6      131.74      154.16     31.12 o 
   9   6  -6     1887.83     1793.42     86.01 o 
  10   6  -6       46.84       41.46     31.99 o 
  11   6  -6      566.24      509.63     47.61 o 
  12   6  -6      161.75      155.70     52.56 o 
  13   6  -6      250.60      253.31     44.37 o 
  14   6  -6        0.67        4.86     46.13 o 
  15   6  -6       97.34       76.08     50.36 o 
   0   7  -6      920.67      849.56     50.78 o 
   1   7  -6      120.98       99.16     19.15 o 
   2   7  -6      211.86      250.87     25.04 o 
   3   7  -6      303.03      359.59     25.13 o 
   4   7  -6      322.32      338.01     24.26 o 
   5   7  -6      218.43      188.57     28.25 o 
   6   7  -6      824.04      876.34     48.05 o 
   7   7  -6      261.00      292.84     35.35 o 
   8   7  -6      172.96      189.83     42.51 o 
   9   7  -6      435.42      440.23     40.06 o 
  10   7  -6      143.54      134.98     49.90 o 
  11   7  -6      199.12      286.56     44.11 o 
  12   7  -6      109.92      142.45     47.06 o 
  13   7  -6       56.95       -8.71     44.81 o 
  14   7  -6      109.12      104.09     51.49 o 
   0   8  -6     1918.92     1813.31     88.17 o 
   1   8  -6     1180.10     1177.03     46.69 o 
   2   8  -6      399.57      351.85     30.35 o 
   3   8  -6      600.96      664.35     34.59 o 
   4   8  -6      654.38      690.02     41.80 o 
   5   8  -6      758.71      789.17     47.64 o 
   6   8  -6      480.15      488.71     56.01 o 
   7   8  -6      713.86      793.68     48.67 o 
   8   8  -6      198.87      209.43     38.02 o 
   9   8  -6      538.03      556.47     49.57 o 
  10   8  -6       21.11      -44.53     51.97 o 
  11   8  -6      365.08      342.56     51.22 o 
  12   8  -6       91.52       59.88     45.59 o 
  13   8  -6       60.26        2.29     49.03 o 
   0   9  -6      218.97      246.16     38.86 o 
   1   9  -6      320.30      263.79     31.06 o 
   2   9  -6       65.08       40.55     37.78 o 
   3   9  -6      972.46     1007.71     53.71 o 
   4   9  -6      245.36      288.77     35.70 o 
   5   9  -6      332.09      360.03     50.26 o 
   6   9  -6       27.08       47.49     36.53 o 
   7   9  -6      261.65      257.98     41.88 o 
   8   9  -6       45.08      125.29     40.12 o 
   9   9  -6       64.98       87.47     53.63 o 
  10   9  -6       57.41       61.98     41.89 o 
  11   9  -6      185.90      131.23     47.69 o 
   0  10  -6      237.80      283.33     43.78 o 
   1  10  -6      273.96      264.33     34.61 o 
   2  10  -6      166.53      145.96     58.85 o 
   3  10  -6      339.80      359.22     40.19 o 
   4  10  -6       89.37      110.29     38.76 o 
   5  10  -6      312.84      362.00     44.03 o 
   6  10  -6      189.23      191.10     40.58 o 
   7  10  -6      257.90      272.50     46.57 o 
   8  10  -6       75.62       50.50     44.26 o 
   9  10  -6      196.74      238.12     49.09 o 
   0  11  -6       26.34       51.85     59.27 o 
   1  11  -6      398.00      490.26     75.32 o 
   2  11  -6       16.28      107.19     47.72 o 
   3  11  -6      213.38      241.93     41.02 o 
   4  11  -6       15.57        9.79     39.51 o 
   5  11  -6      142.47       95.29     44.16 o 
   6  11  -6      167.52      140.02     51.39 o 
   2   0  -5    37358.18    38648.35   1094.63 o 
   4   0  -5     8412.03     8309.97    234.62 o 
   6   0  -5     3714.29     3995.64    117.92 o 
   8   0  -5     4425.29     4422.22    158.59 o 
  10   0  -5      569.62      643.01     39.72 o 
  12   0  -5      409.11      413.86     71.10 o 
  14   0  -5      441.27      541.79     92.32 o 
  16   0  -5       25.56      -66.56     80.81 o 
   1   1  -5     9869.16    10290.79    202.12 o 
   2   1  -5    31995.46    31963.63    666.06 o 
   3   1  -5     2212.44     2138.95     44.63 o 
   4   1  -5     3875.71     3752.27     77.09 o 
   5   1  -5      679.23      630.24     18.87 o 
   6   1  -5     4436.80     4409.45     97.06 o 
   7   1  -5     3896.91     3875.00     94.19 o 
   8   1  -5     3450.36     3512.07     91.69 o 
   9   1  -5      753.98      731.58     30.29 o 
  10   1  -5      371.62      383.43     40.79 o 
  11   1  -5      615.36      615.93     36.56 o 
  12   1  -5      214.68      174.83     37.01 o 
  13   1  -5      566.95      557.45     49.98 o 
  14   1  -5        2.66       41.37     42.57 o 
  15   1  -5       57.94       11.86     56.34 o 
  16   1  -5      197.46      152.21    167.42 o 
  17   1  -5      108.33       15.33     70.77 o 
   1   2  -5      720.43      772.31     19.43 o 
   2   2  -5     3109.99     2886.51     63.77 o 
   3   2  -5     2994.82     2880.02     62.76 o 
   4   2  -5       93.76      132.78      9.94 o 
   5   2  -5     5050.63     5069.98    123.32 o 
   6   2  -5     5679.60     5670.96    129.67 o 
   7   2  -5     7295.61     7189.78    163.17 o 
   8   2  -5      559.20      559.31     21.33 o 
   9   2  -5      241.09      271.32     23.90 o 
  10   2  -5     2585.61     2474.11     85.49 o 
  11   2  -5      388.64      388.49     31.11 o 
  12   2  -5      462.42      468.55     35.71 o 
  13   2  -5      757.44      803.77     55.11 o 
  14   2  -5      207.76      192.91     44.99 o 
  15   2  -5       83.70      126.64     47.58 o 
  16   2  -5       15.41       -5.52     52.53 o 
  17   2  -5       54.00      -10.69     73.56 o 
   1   3  -5      131.79      120.22      9.43 o 
   2   3  -5      606.58      574.08     17.46 o 
   3   3  -5     2420.68     2417.15     58.38 o 
   4   3  -5     1338.68     1371.41     37.24 o 
   5   3  -5     4025.97     4135.76    105.17 o 
   6   3  -5     3509.43     3325.50     80.64 o 
   7   3  -5     1248.24     1182.79     34.23 o 
   8   3  -5     2097.69     1997.63     65.32 o 
   9   3  -5      754.50      778.38     35.40 o 
  10   3  -5     4944.61     4788.27    147.32 o 
  11   3  -5      649.25      695.72     57.13 o 
  12   3  -5       28.93       38.23     29.23 o 
  13   3  -5      584.88      649.55     43.30 o 
  14   3  -5      800.37      886.37     66.47 o 
  15   3  -5        0.15       -1.35     44.26 o 
  16   3  -5      470.78      547.35     64.69 o 
  17   3  -5       48.66        3.21     58.05 o 
   1   4  -5     2897.63     2826.58     83.42 o 
   2   4  -5      829.98      870.14     28.05 o 
   3   4  -5     1219.17     1288.57     38.00 o 
   4   4  -5     5620.44     5631.78    128.81 o 
   5   4  -5     3523.90     3737.80     85.91 o 
   6   4  -5     3006.97     2897.94     70.75 o 
   7   4  -5      444.60      434.78     33.21 o 
   8   4  -5      178.33      171.44     22.58 o 
   9   4  -5       41.95       51.33     21.48 o 
  10   4  -5     2409.09     2331.68     83.88 o 
  11   4  -5        0.29      -17.06     25.10 o 
  12   4  -5      581.62      570.61     39.34 o 
  13   4  -5        8.48      -30.08     32.47 o 
  14   4  -5      312.04      403.95     52.82 o 
  15   4  -5      206.33      164.54     53.25 o 
  16   4  -5      167.63      203.15     59.55 o 
   1   5  -5     9065.85     8706.50    251.38 o 
   2   5  -5     1910.21     1939.99     60.60 o 
   3   5  -5      319.35      333.27     16.11 o 
   4   5  -5      533.67      521.46     22.01 o 
   5   5  -5     5391.25     5454.46    148.13 o 
   6   5  -5     1790.94     1732.48     60.60 o 
   7   5  -5      690.25      646.87     32.22 o 
   8   5  -5      380.95      369.90     27.73 o 
   9   5  -5      375.93      367.40     29.55 o 
  10   5  -5      714.34      780.58     41.56 o 
  11   5  -5        1.26      -38.74     28.15 o 
  12   5  -5      287.83      253.21     34.99 o 
  13   5  -5      349.60      346.16     38.48 o 
  14   5  -5      173.77      247.37     42.14 o 
  15   5  -5       25.12       13.12     54.04 o 
  16   5  -5       13.50      -98.72     65.81 o 
   1   6  -5     5342.93     5214.10    151.09 o 
   2   6  -5     4459.90     4355.87    140.51 o 
   3   6  -5      713.09      743.88     32.91 o 
   4   6  -5      745.06      744.86     32.06 o 
   5   6  -5     3634.74     3538.00    103.14 o 
   6   6  -5      287.08      321.91     29.87 o 
   7   6  -5       17.03       43.22     25.74 o 
   8   6  -5       77.58       79.91     28.88 o 
   9   6  -5       15.33       17.49     32.13 o 
  10   6  -5       14.36      -24.60     38.24 o 
  11   6  -5      129.89       96.09     40.60 o 
  12   6  -5       97.13       60.15     42.91 o 
  13   6  -5       32.73      -10.94     40.98 o 
  14   6  -5       11.61      -65.53     45.83 o 
  15   6  -5      187.05       63.54     52.73 o 
   1   7  -5      435.95      441.12     25.53 o 
   2   7  -5     2279.95     2369.00     85.85 o 
   3   7  -5     1338.73     1333.88     47.83 o 
   4   7  -5     3331.40     3380.71    100.21 o 
   5   7  -5      408.84      362.32     40.93 o 
   6   7  -5      660.25      795.58     72.72 o 
   7   7  -5      548.29      555.08     45.84 o 
   8   7  -5      772.83      735.92     46.73 o 
   9   7  -5      328.91      388.22     40.42 o 
  10   7  -5       49.36       69.43     36.39 o 
  11   7  -5      210.88      196.17     43.58 o 
  12   7  -5       87.94       93.87     44.59 o 
  13   7  -5       22.01      -45.64     46.30 o 
  14   7  -5       16.17      -19.31     50.83 o 
   1   8  -5      124.64      114.03     24.21 o 
   2   8  -5     1239.96     1201.64     53.55 o 
   3   8  -5     1448.39     1466.63     54.78 o 
   4   8  -5      386.66      425.49     36.47 o 
   5   8  -5      251.92      236.34     33.15 o 
   6   8  -5      159.76      167.13     33.09 o 
   7   8  -5      943.76     1028.95     55.24 o 
   8   8  -5      377.08      311.17     40.50 o 
   9   8  -5      395.69      357.30     44.01 o 
  10   8  -5       13.24      -55.55     37.03 o 
  11   8  -5      321.03      322.55     48.67 o 
  12   8  -5       59.69       36.41     47.25 o 
  13   8  -5      187.99      235.99     53.47 o 
   1   9  -5      141.24      142.37     31.94 o 
   2   9  -5       17.48       17.82     26.55 o 
   3   9  -5      505.58      563.21     42.49 o 
   4   9  -5      124.99      141.22     33.66 o 
   5   9  -5      159.85      135.21     36.53 o 
   6   9  -5      159.99      184.76     36.88 o 
   7   9  -5      912.84      981.41     56.86 o 
   8   9  -5       43.48       39.08     39.47 o 
   9   9  -5      183.43      158.64     56.72 o 
  10   9  -5      113.57       83.07     44.15 o 
  11   9  -5      271.72      341.14     53.15 o 
   1  10  -5      315.61      347.63     49.30 o 
   2  10  -5       86.27      129.27     42.46 o 
   3  10  -5      137.27      184.37     37.05 o 
   4  10  -5      108.75      163.49     36.95 o 
   5  10  -5      413.80      463.44     44.52 o 
   6  10  -5       22.45       -3.29     39.24 o 
   7  10  -5      590.66      656.83     54.13 o 
   8  10  -5        3.70       15.48     41.73 o 
   9  10  -5      462.12      499.27     55.17 o 
  10  10  -5       50.30       85.13     50.49 o 
   1  11  -5      223.43      283.04     67.13 o 
   2  11  -5      251.98      320.96     73.46 o 
   3  11  -5      422.00      583.11    135.64 o 
   4  11  -5        1.24       71.10     53.52 o 
   5  11  -5      210.39      279.62     92.45 o 
   6  11  -5        7.68      -26.71     51.15 o 
   7  11  -5       39.50       70.45     56.56 o 
   1  12  -5      357.97      439.94     79.79 o 
   2  12  -5       16.33       41.02     52.88 o 
   0   0  -4    11572.85    11132.94    441.33 o 
   2   0  -4     6961.40     6449.32    181.07 o 
   4   0  -4    15302.46    15179.29    428.72 o 
   6   0  -4     4539.87     4327.10    142.43 o 
   8   0  -4     6098.32     6164.81    211.36 o 
  10   0  -4      951.80      924.81     45.54 o 
  12   0  -4     2842.31     2991.42    217.32 o 
  14   0  -4      660.14      686.67    103.51 o 
  16   0  -4      691.74      518.65    105.24 o 
   0   1  -4    28474.77    29237.06    921.22 o 
   1   1  -4     5348.43     5178.32    103.35 o 
   2   1  -4     1497.10     1499.85     32.75 o 
   3   1  -4     6151.07     6553.19    140.10 o 
   4   1  -4     8527.83     8708.64    205.30 o 
   5   1  -4      626.57      620.77     18.93 o 
   6   1  -4     3236.03     3189.45     75.13 o 
   7   1  -4     1261.28     1358.06     40.91 o 
   8   1  -4     4409.32     4316.81    111.22 o 
   9   1  -4     3389.43     3352.90     90.65 o 
  10   1  -4     1099.05     1130.72     47.21 o 
  11   1  -4      425.96      471.97     31.69 o 
  12   1  -4      200.30      184.79     38.34 o 
  13   1  -4      927.86      856.08     63.85 o 
  14   1  -4       98.91      102.85     41.50 o 
  15   1  -4      906.49      972.34    105.40 o 
  16   1  -4        0.09       11.13     62.22 o 
  17   1  -4      281.23      326.99     79.36 o 
   0   2  -4     6376.98     6610.76    210.97 o 
   1   2  -4     1795.57     1650.89     38.65 o 
   2   2  -4      139.83      154.52      6.96 o 
   3   2  -4     6136.25     6243.16    138.88 o 
   4   2  -4     3413.07     3496.96     83.48 o 
   5   2  -4     2736.00     2758.91     64.47 o 
   6   2  -4     1074.70     1059.02     29.12 o 
   7   2  -4     1371.87     1306.97     35.35 o 
   8   2  -4     4175.12     4160.58    110.66 o 
   9   2  -4     2765.14     2668.78     89.09 o 
  10   2  -4      246.88      286.95     25.71 o 
  11   2  -4     1443.10     1386.67     57.48 o 
  12   2  -4      908.12      955.26     47.20 o 
  13   2  -4      227.03      214.73     41.54 o 
  14   2  -4      279.68      379.49     50.05 o 
  15   2  -4      248.04      272.23     51.08 o 
  16   2  -4      101.07       62.08     53.24 o 
  17   2  -4      142.19      255.95     73.97 o 
   0   3  -4    12650.72    12242.94    485.43 o 
   1   3  -4     5010.93     5122.10    128.73 o 
   2   3  -4     1251.52     1260.15     36.79 o 
   3   3  -4     3252.61     3354.75     78.80 o 
   4   3  -4    15737.75    16398.42    365.50 o 
   5   3  -4     4420.01     4436.17    107.05 o 
   6   3  -4     2965.38     2962.79     70.46 o 
   7   3  -4      178.06      146.27     13.22 o 
   8   3  -4     2356.92     2308.18     79.52 o 
   9   3  -4      314.43      363.08     35.47 o 
  10   3  -4      124.49      145.49     24.58 o 
  11   3  -4     1367.72     1370.45     54.23 o 
  12   3  -4     1167.67     1080.59     50.49 o 
  13   3  -4      196.14      206.79     34.31 o 
  14   3  -4      202.64      236.39     48.17 o 
  15   3  -4       55.99       83.85     47.91 o 
  16   3  -4      146.22      260.40     61.84 o 
  17   3  -4       20.79      -61.51     54.92 o 
   0   4  -4     2744.89     2752.47    114.57 o 
   1   4  -4     2266.26     2430.89     63.51 o 
   2   4  -4      865.92      947.73     28.45 o 
   3   4  -4     6020.78     5630.97    146.08 o 
   4   4  -4      240.05      260.08     13.72 o 
   5   4  -4     1424.93     1383.36     39.49 o 
   6   4  -4     1919.08     1833.17     49.50 o 
   7   4  -4       84.44       75.03     18.63 o 
   8   4  -4     2901.45     2745.44     90.42 o 
   9   4  -4      982.60      993.42     42.62 o 
  10   4  -4      163.88      192.14     26.55 o 
  11   4  -4      181.02       99.25     27.44 o 
  12   4  -4     1186.92     1281.41     56.29 o 
  13   4  -4        4.92       -7.03     31.66 o 
  14   4  -4      167.53      229.61     39.51 o 
  15   4  -4      121.20      113.17     51.90 o 
  16   4  -4      271.66      205.46     57.11 o 
   0   5  -4    11003.79    11896.74    395.94 o 
   1   5  -4     6547.68     6740.69    173.29 o 
   2   5  -4      800.10      801.57     30.13 o 
   3   5  -4     6063.36     5980.38    161.31 o 
   4   5  -4     1651.08     1577.00     48.77 o 
   5   5  -4     2049.87     2008.25     57.73 o 
   6   5  -4       90.61      106.06     18.47 o 
   7   5  -4     1005.91      968.66     41.86 o 
   8   5  -4     1438.65     1399.58     51.92 o 
   9   5  -4      267.16      281.16     28.36 o 
  10   5  -4      180.28      235.17     28.71 o 
  11   5  -4      353.64      341.01     33.91 o 
  12   5  -4      415.97      426.74     39.35 o 
  13   5  -4      133.64      128.60     34.00 o 
  14   5  -4      153.09      175.89     39.85 o 
  15   5  -4       91.84       12.75     52.88 o 
  16   5  -4       25.51      -49.45     58.25 o 
   0   6  -4     3642.39     3810.37    157.96 o 
   1   6  -4     2595.71     2560.93     77.54 o 
   2   6  -4      213.06      234.46     30.77 o 
   3   6  -4     3621.16     3507.86     93.79 o 
   4   6  -4     1613.70     1582.54     50.76 o 
   5   6  -4     1038.99     1058.08     38.81 o 
   6   6  -4     1437.99     1443.48     51.59 o 
   7   6  -4     1094.98     1101.36     44.84 o 
   8   6  -4      219.78      257.25     27.31 o 
   9   6  -4      888.49      961.67     45.45 o 
  10   6  -4      204.23      233.42     36.44 o 
  11   6  -4      317.27      308.07     45.77 o 
  12   6  -4      408.34      399.71     45.72 o 
  13   6  -4        5.43        0.31     39.58 o 
  14   6  -4       16.77      -23.99     46.75 o 
  15   6  -4       23.08       59.05     56.59 o 
   0   7  -4     5836.87     5779.60    237.27 o 
   1   7  -4      736.50      682.44     30.46 o 
   2   7  -4     1796.84     1821.52     67.07 o 
   3   7  -4     2308.86     2101.19     72.67 o 
   4   7  -4     1200.94     1191.99     44.31 o 
   5   7  -4      327.92      302.65     30.37 o 
   6   7  -4     1312.02     1324.62     59.10 o 
   7   7  -4      585.17      484.36     37.71 o 
   8   7  -4      513.85      548.58     42.11 o 
   9   7  -4      299.60      306.64     38.10 o 
  10   7  -4       29.10       -2.86     35.44 o 
  11   7  -4       67.94      -21.78     37.37 o 
  12   7  -4      183.06      176.61     42.36 o 
  13   7  -4       89.11      112.89     59.64 o 
  14   7  -4       53.77       13.46     48.31 o 
   0   8  -4     1572.78     1608.17     79.24 o 
   1   8  -4      900.82      989.67     40.71 o 
   2   8  -4        5.12        3.93     22.18 o 
   3   8  -4     1274.45     1195.67     45.69 o 
   4   8  -4       39.56       41.50     27.58 o 
   5   8  -4     1134.15     1085.22     53.91 o 
   6   8  -4      113.98      107.28     33.86 o 
   7   8  -4      475.55      429.38     63.22 o 
   8   8  -4      802.73      873.48     60.13 o 
   9   8  -4      256.78      320.02     43.30 o 
  10   8  -4       87.43       61.45     60.40 o 
  11   8  -4      148.22      183.23     45.17 o 
  12   8  -4       60.12       38.15     46.58 o 
  13   8  -4      180.87      108.15     82.86 o 
   0   9  -4       59.78       47.61     33.09 o 
   1   9  -4      622.02      663.34     38.65 o 
   2   9  -4      268.73      280.05     29.16 o 
   3   9  -4      552.56      543.02     41.70 o 
   4   9  -4       85.95      112.85     32.12 o 
   5   9  -4      837.13      864.50     56.05 o 
   6   9  -4       18.22       44.96     34.15 o 
   7   9  -4       43.25       84.71     38.43 o 
   8   9  -4       44.89       82.08     40.99 o 
   9   9  -4      562.37      658.21     53.09 o 
  10   9  -4       82.00       53.23     44.19 o 
  11   9  -4      383.09      438.28     64.47 o 
  12   9  -4       11.73       -2.64     49.66 o 
   0  10  -4      246.34      450.73     79.02 o 
   1  10  -4      691.91      728.19     43.64 o 
   2  10  -4        1.17       27.76     39.34 o 
   3  10  -4      365.68      326.76     50.05 o 
   4  10  -4      213.88      243.28     39.51 o 
   5  10  -4      236.13      303.70     40.27 o 
   6  10  -4      285.99      370.88     47.87 o 
   7  10  -4      227.67      192.10     44.66 o 
   8  10  -4        4.13        2.45     68.72 o 
   9  10  -4      246.19      240.64     48.71 o 
  10  10  -4       27.42       68.78     72.53 o 
   0  11  -4      224.72      339.37     64.00 o 
   1  11  -4      280.99      294.81     67.39 o 
   2  11  -4       50.83       84.27     65.73 o 
   3  11  -4      265.52      206.95     52.26 o 
   4  11  -4      137.98      161.48     52.00 o 
   5  11  -4      327.28      350.61     86.44 o 
   6  11  -4      110.44       99.45     70.71 o 
   7  11  -4      167.87      223.11     62.61 o 
   1  12  -4      242.52      362.13     75.89 o 
   2  12  -4       29.32       68.04     55.30 o 
   3  12  -4      268.97      249.83     66.81 o 
   2   0  -3    11900.62    12276.59    334.21 o 
   4   0  -3    16328.41    16567.76    463.41 o 
   6   0  -3     5900.58     6161.99    283.93 o 
   8   0  -3     7637.26     7500.20    252.90 o 
  10   0  -3     6787.16     6787.09    266.63 o 
  12   0  -3      826.84      751.95     90.85 o 
  14   0  -3     2186.08     2180.08    177.87 o 
  16   0  -3      674.76      709.11    115.02 o 
  18   0  -3       45.75       15.02    112.27 o 
   1   1  -3    18191.69    18429.71    355.49 o 
   2   1  -3    25455.11    25430.54    533.28 o 
   3   1  -3      325.15      291.96     10.14 o 
   4   1  -3     1276.63     1303.84     32.37 o 
   5   1  -3     3530.28     3397.76     82.13 o 
   6   1  -3     9693.51     9467.82    252.58 o 
   7   1  -3     3867.96     4002.86     99.90 o 
   8   1  -3      134.36       95.39     15.88 o 
   9   1  -3      913.85     1025.30     45.51 o 
  10   1  -3     4170.37     3981.81    119.90 o 
  11   1  -3      181.43      224.05     28.55 o 
  12   1  -3      337.30      393.38     62.87 o 
  13   1  -3      645.27      683.81     54.11 o 
  14   1  -3       78.29       32.59     51.90 o 
  15   1  -3      143.68      155.42     60.92 o 
  16   1  -3      186.10      160.34     67.09 o 
  17   1  -3       72.44       19.95     73.39 o 
   1   2  -3    17606.47    17989.79    444.15 o 
   2   2  -3    11480.19    11730.85    273.63 o 
   3   2  -3     2102.98     2313.39     53.18 o 
   4   2  -3      382.66      475.89     16.06 o 
   5   2  -3     7753.56     7389.50    170.48 o 
   6   2  -3     7893.57     8048.03    190.65 o 
   7   2  -3     4271.25     4082.96    111.78 o 
   8   2  -3      351.73      364.76     18.08 o 
   9   2  -3      177.97      154.52     20.82 o 
  10   2  -3     1149.76     1196.75     53.87 o 
  11   2  -3     1638.54     1580.68     66.09 o 
  12   2  -3      209.13      247.31     32.89 o 
  13   2  -3      896.31      917.60     59.62 o 
  14   2  -3      863.30      919.53     67.19 o 
  15   2  -3      121.91       84.07     50.84 o 
  16   2  -3       12.26      -31.41     55.38 o 
  17   2  -3      166.00      195.96    104.95 o 
   1   3  -3     3582.34     3720.15     97.62 o 
   2   3  -3    12196.04    12312.05    356.63 o 
   3   3  -3      184.40      233.69     10.60 o 
   4   3  -3     9768.34     9612.00    222.16 o 
   5   3  -3      564.55      706.72     20.93 o 
   6   3  -3     2997.32     2855.75     69.31 o 
   7   3  -3      296.41      318.07     13.52 o 
   8   3  -3     1758.73     1602.40     56.27 o 
   9   3  -3      358.44      439.90     28.72 o 
  10   3  -3      102.02      148.69     23.31 o 
  11   3  -3     1762.25     1675.46     64.11 o 
  12   3  -3      897.79      919.31     46.32 o 
  13   3  -3      152.90      124.86     32.71 o 
  14   3  -3       78.51       -2.32     42.01 o 
  15   3  -3      209.40      191.25     52.33 o 
  16   3  -3      154.25      124.23     55.80 o 
  17   3  -3       58.25       50.55     58.63 o 
   1   4  -3       63.79       65.54      8.66 o 
   2   4  -3    23877.08    23805.57    655.70 o 
   3   4  -3     1272.85     1289.37     38.73 o 
   4   4  -3     4368.96     4192.92    113.53 o 
   5   4  -3      219.04      225.10     13.05 o 
   6   4  -3     2960.12     3041.96     82.09 o 
   7   4  -3     1479.39     1427.84     54.54 o 
   8   4  -3     3289.14     3261.57    103.85 o 
   9   4  -3       68.61       34.35     21.12 o 
  10   4  -3     2878.19     2730.40     91.42 o 
  11   4  -3     1524.81     1466.88     57.42 o 
  12   4  -3      386.16      385.61     35.97 o 
  13   4  -3      422.93      506.45     40.37 o 
  14   4  -3       58.67       -0.65     34.25 o 
  15   4  -3      160.89       81.17     49.08 o 
  16   4  -3      150.78       77.45     55.68 o 
  17   4  -3        9.69       85.13     60.36 o 
   1   5  -3     1313.63     1236.85     36.50 o 
   2   5  -3     5745.49     5704.46    168.34 o 
   3   5  -3     3919.56     3899.40    101.35 o 
   4   5  -3       52.12       70.82     11.98 o 
   5   5  -3     1119.40     1084.55     32.90 o 
   6   5  -3      390.98      373.08     28.27 o 
   7   5  -3     2759.71     2565.02     85.91 o 
   8   5  -3       17.13       30.62     22.00 o 
   9   5  -3     2470.02     2235.16     79.57 o 
  10   5  -3      820.91      828.28     48.79 o 
  11   5  -3      643.69      637.02     41.01 o 
  12   5  -3       95.34       90.04     30.97 o 
  13   5  -3      134.48      146.60     36.09 o 
  14   5  -3      298.56      262.53     39.91 o 
  15   5  -3      120.88       80.12     51.81 o 
  16   5  -3       25.70        9.86     60.94 o 
   1   6  -3     1551.04     1504.55     45.31 o 
   2   6  -3      405.16      399.36     20.17 o 
   3   6  -3     2054.89     2083.94     63.48 o 
   4   6  -3     1359.24     1289.91     40.49 o 
   5   6  -3      444.78      458.82     26.98 o 
   6   6  -3      481.99      507.25     29.30 o 
   7   6  -3     4433.60     4180.12    124.51 o 
   8   6  -3      598.35      611.67     35.76 o 
   9   6  -3     1139.08     1118.50     54.72 o 
  10   6  -3      397.33      417.58     54.69 o 
  11   6  -3     1202.45     1144.03     52.96 o 
  12   6  -3       23.99       -3.15     32.93 o 
  13   6  -3      378.89      441.45     43.11 o 
  14   6  -3       78.43       36.97     40.11 o 
  15   6  -3       49.06       -4.45     41.88 o 
   1   7  -3     1649.70     1549.16     52.14 o 
   2   7  -3      792.22      869.35     39.13 o 
   3   7  -3     1198.45     1117.45     45.55 o 
   4   7  -3      796.72      770.15     34.11 o 
   5   7  -3      587.98      613.49     37.66 o 
   6   7  -3     2159.85     2170.93     85.67 o 
   7   7  -3      822.52      880.52     50.10 o 
   8   7  -3      181.05      189.99     34.86 o 
   9   7  -3      836.15      833.14     52.51 o 
  10   7  -3      546.20      529.35     47.31 o 
  11   7  -3       42.08       78.19     47.36 o 
  12   7  -3      139.59      161.93     42.45 o 
  13   7  -3       74.00       36.47     46.24 o 
  14   7  -3       46.62       27.71     48.18 o 
   1   8  -3     2912.07     2958.70    105.12 o 
   2   8  -3      247.15      266.14     26.47 o 
   3   8  -3      637.96      602.27     52.64 o 
   4   8  -3      169.67      121.06     27.81 o 
   5   8  -3     2810.45     2905.56    106.27 o 
   6   8  -3      198.53      217.90     32.65 o 
   7   8  -3      312.78      410.45     39.39 o 
   8   8  -3      209.92      188.22     35.93 o 
   9   8  -3      184.21      196.56     37.24 o 
  10   8  -3      642.07      602.44     50.83 o 
  11   8  -3       26.44      -14.36     52.83 o 
  12   8  -3       51.61       87.36     45.91 o 
  13   8  -3       22.73       34.08     46.57 o 
   1   9  -3     1948.41     1896.60     72.74 o 
   2   9  -3      282.07      319.92     30.89 o 
   3   9  -3      534.59      543.96     40.04 o 
   4   9  -3      357.81      500.32     41.51 o 
   5   9  -3      485.70      556.70     64.19 o 
   6   9  -3       39.96       69.19     42.58 o 
   7   9  -3       32.64      -44.74     34.28 o 
   8   9  -3      133.18      144.21     38.65 o 
   9   9  -3       60.63      117.09     39.55 o 
  10   9  -3       14.79        4.83     43.73 o 
  11   9  -3      402.81      421.93     53.35 o 
  12   9  -3      180.80      196.11     49.84 o 
   1  10  -3      586.79      548.49     47.68 o 
   2  10  -3      138.81      116.17     59.01 o 
   3  10  -3      279.32      384.01     48.55 o 
   4  10  -3      231.36      277.52     74.93 o 
   5  10  -3     1691.84     1644.08     95.57 o 
   6  10  -3       25.83       57.18     47.97 o 
   7  10  -3      228.60      278.87     57.45 o 
   8  10  -3      263.79      265.33     59.68 o 
   9  10  -3      311.87      311.50    118.28 o 
  10  10  -3       72.33      -90.57     78.96 o 
   1  11  -3       72.32       46.67     60.99 o 
   2  11  -3      143.80      228.95     69.37 o 
   3  11  -3      393.22      446.68     57.64 o 
   4  11  -3      101.85      203.78     51.80 o 
   5  11  -3       27.65       31.49     51.05 o 
   6  11  -3       68.03       52.35     55.88 o 
   7  11  -3      138.22      112.78     53.28 o 
   8  11  -3       27.02       -5.68     59.66 o 
   1  12  -3      201.87      162.97     71.67 o 
   2  12  -3       36.03       30.47     51.49 o 
   3  12  -3       57.03       -3.27     57.89 o 
   0   0  -2    26579.67    27115.71   1073.11 o 
   2   0  -2    10993.73    11855.55    327.85 o 
   4   0  -2     8000.85     8610.25    285.48 o 
   6   0  -2     8954.84     9136.12    302.15 o 
   8   0  -2    13330.28    13667.21    464.75 o 
  10   0  -2       19.56        5.20     21.26 o 
  12   0  -2     2990.32     3243.71    227.04 o 
  14   0  -2     1374.99     1602.67    151.02 o 
  16   0  -2      368.38      616.28    104.92 o 
  18   0  -2       92.80       12.40    104.60 o 
   0   1  -2     8530.41     8895.51    280.78 o 
   1   1  -2     2174.53     2052.94     46.76 o 
   2   1  -2      749.73      841.43     23.02 o 
   3   1  -2    40370.09    41176.29    947.13 o 
   4   1  -2    13588.92    13878.80    303.16 o 
   5   1  -2      392.84      413.92     23.25 o 
   6   1  -2      671.83      696.68     23.78 o 
   7   1  -2      314.01      329.21     16.79 o 
   8   1  -2     5670.95     5728.21    141.95 o 
   9   1  -2      751.22      750.56     28.70 o 
  10   1  -2      151.61      187.04     22.50 o 
  11   1  -2      286.22      305.24     28.54 o 
  12   1  -2     2344.96     2249.04    134.42 o 
  13   1  -2       13.36      -13.44     43.05 o 
  14   1  -2      220.37      344.42    106.20 o 
  15   1  -2      248.54      296.81     61.85 o 
  16   1  -2       61.76       90.82     87.14 o 
  17   1  -2        7.56      -29.56     69.26 o 
  18   1  -2       41.43      -21.09     81.97 o 
   0   2  -2    43021.41    44237.88   1740.40 o 
   1   2  -2     4144.17     3879.92    111.35 o 
   2   2  -2      959.71      895.29     21.79 o 
   3   2  -2     5462.87     5335.27    119.62 o 
   4   2  -2    16605.59    17188.32    401.50 o 
   5   2  -2     4524.41     4935.29    114.26 o 
   6   2  -2      318.51      357.57     15.51 o 
   7   2  -2     2461.49     2654.61     77.74 o 
   8   2  -2     3013.08     2907.21     91.42 o 
   9   2  -2     1474.12     1496.92     59.22 o 
  10   2  -2       60.56       86.79     21.56 o 
  11   2  -2     1538.08     1440.81     57.16 o 
  12   2  -2      388.66      389.18     33.82 o 
  13   2  -2       20.26       36.22     38.94 o 
  14   2  -2       87.81       39.67     44.12 o 
  15   2  -2      283.12      184.12     69.09 o 
  16   2  -2       83.30       44.91     64.40 o 
  17   2  -2      242.84      248.05     78.80 o 
   0   3  -2    40600.41    40235.16   1536.71 o 
   1   3  -2     8688.95     9081.23    231.25 o 
   2   3  -2    11531.95    12304.19    335.11 o 
   3   3  -2     6690.48     6773.90    169.19 o 
   4   3  -2     4101.03     3839.22     97.16 o 
   5   3  -2      894.19      957.33     30.12 o 
   6   3  -2    13051.91    12683.00    382.59 o 
   7   3  -2     1240.58     1188.46     45.18 o 
   8   3  -2     2107.34     2094.07     72.77 o 
   9   3  -2      418.40      384.81     26.56 o 
  10   3  -2      268.15      284.67     26.98 o 
  11   3  -2      228.93      244.97     29.05 o 
  12   3  -2      948.04     1010.12     48.54 o 
  13   3  -2      263.39      303.26     35.70 o 
  14   3  -2      106.89       19.54     42.96 o 
  15   3  -2        4.83      -73.87     49.25 o 
  16   3  -2      135.09      200.37     80.19 o 
  17   3  -2       95.31      -19.15     57.02 o 
   0   4  -2    16923.26    16589.78    660.02 o 
   1   4  -2     3323.06     3315.81     84.61 o 
   2   4  -2     4234.69     4667.84    137.09 o 
   3   4  -2      224.36      298.77     14.12 o 
   4   4  -2    10177.10    10227.29    284.64 o 
   5   4  -2     1662.52     1612.84     42.23 o 
   6   4  -2     2585.63     2519.41     69.02 o 
   7   4  -2      850.73      830.96     35.49 o 
   8   4  -2      203.22      175.79     22.35 o 
   9   4  -2      861.19      870.39     39.03 o 
  10   4  -2      319.91      313.04     30.12 o 
  11   4  -2      880.29      844.50     44.70 o 
  12   4  -2       86.00       70.06     30.45 o 
  13   4  -2      214.94      220.74     37.39 o 
  14   4  -2      306.42      298.69     39.63 o 
  15   4  -2       46.68       18.57     46.92 o 
  16   4  -2      203.42      250.94     58.40 o 
  17   4  -2       63.41      118.55     61.49 o 
   0   5  -2     2443.56     2478.25    110.28 o 
   1   5  -2     1591.29     1671.19     48.18 o 
   2   5  -2      244.51      238.86     15.18 o 
   3   5  -2     2163.31     2081.38     56.85 o 
   4   5  -2     6113.31     5995.24    155.94 o 
   5   5  -2     6105.83     5818.83    151.54 o 
   6   5  -2     2342.08     2364.31     78.95 o 
   7   5  -2      185.76      231.42     27.39 o 
   8   5  -2      460.11      498.57     30.73 o 
   9   5  -2     4739.36     4843.90    152.43 o 
  10   5  -2       58.31       22.11     25.58 o 
  11   5  -2      528.78      495.61     37.73 o 
  12   5  -2      657.53      746.76     45.60 o 
  13   5  -2      137.68      150.17     36.04 o 
  14   5  -2       63.93        6.15     36.53 o 
  15   5  -2      434.72      448.29     49.98 o 
  16   5  -2       63.55       24.62     54.53 o 
   0   6  -2     3836.22     3904.95    158.71 o 
   1   6  -2      224.16      220.32     15.04 o 
   2   6  -2      243.35      259.40     19.68 o 
   3   6  -2     1053.82     1021.17     34.69 o 
   4   6  -2      458.78      488.66     20.27 o 
   5   6  -2     1323.00     1270.11     52.84 o 
   6   6  -2      351.34      344.38     26.19 o 
   7   6  -2      545.57      561.35     39.60 o 
   8   6  -2     1846.85     1881.83     69.96 o 
   9   6  -2     2734.00     2631.01     83.42 o 
  10   6  -2      297.79      255.33     31.02 o 
  11   6  -2      687.58      655.20     42.27 o 
  12   6  -2      327.34      321.32     37.63 o 
  13   6  -2       26.68       -3.93     34.08 o 
  14   6  -2      363.88      386.76     45.06 o 
  15   6  -2      147.48       90.63     45.40 o 
   0   7  -2      756.18      753.65     45.45 o 
   1   7  -2     1862.75     1842.26     53.60 o 
   2   7  -2       17.46      -16.85     17.25 o 
   3   7  -2      691.99      683.04     30.92 o 
   4   7  -2      153.41      154.64     17.46 o 
   5   7  -2     3974.52     3989.01    126.09 o 
   6   7  -2     1560.24     1544.31     58.38 o 
   7   7  -2     1328.25     1316.56     64.73 o 
   8   7  -2     2184.94     2190.07     78.65 o 
   9   7  -2      174.91      197.16     29.43 o 
  10   7  -2       23.72       24.44     35.26 o 
  11   7  -2      289.92      330.50     43.09 o 
  12   7  -2      392.72      431.55     77.98 o 
  13   7  -2       69.64       29.00     44.66 o 
  14   7  -2       60.33       34.46     74.46 o 
   0   8  -2      124.93      148.37     29.27 o 
   1   8  -2     2407.14     2558.74     92.70 o 
   2   8  -2       75.14       88.82     21.75 o 
   3   8  -2     1855.42     1789.00     69.18 o 
   4   8  -2      135.17      150.91     28.46 o 
   5   8  -2      632.00      582.84     38.67 o 
   6   8  -2       16.70      -40.38     28.61 o 
   7   8  -2     1427.20     1426.93     73.01 o 
   8   8  -2      107.07      116.44     60.01 o 
   9   8  -2       60.35       86.37     36.52 o 
  10   8  -2      164.84      119.65     41.78 o 
  11   8  -2       12.73        1.82     40.26 o 
  12   8  -2      184.23      162.48     46.48 o 
  13   8  -2      177.75      228.12     51.37 o 
   0   9  -2      328.37      456.01     41.27 o 
   1   9  -2     2076.62     2110.90     80.31 o 
   2   9  -2      305.74      399.91     44.51 o 
   3   9  -2     2740.50     2765.85    101.84 o 
   4   9  -2      329.17      374.26     35.80 o 
   5   9  -2       49.91      100.94     41.86 o 
   6   9  -2      122.43       92.03     33.60 o 
   7   9  -2      285.60      290.92     38.49 o 
   8   9  -2       61.83       -1.11     45.08 o 
   9   9  -2      219.54      199.93     42.69 o 
  10   9  -2       62.70      106.23     45.30 o 
  11   9  -2      168.34      159.49     47.56 o 
  12   9  -2        2.29       -2.60     55.86 o 
   0  10  -2      138.39      271.60     55.50 o 
   1  10  -2      719.53      729.67     48.40 o 
   2  10  -2      347.22      350.11     67.58 o 
   3  10  -2     1090.77     1127.58     80.78 o 
   4  10  -2       19.71       44.90     46.57 o 
   5  10  -2      262.96      191.59     54.38 o 
   6  10  -2      126.00       78.41     50.96 o 
   7  10  -2      639.23      696.17     65.40 o 
   8  10  -2       53.13      123.69     56.89 o 
   9  10  -2      225.77      217.56     56.23 o 
  10  10  -2      249.04      334.72     63.52 o 
   0  11  -2      268.80      306.51     63.04 o 
   1  11  -2      284.32      270.00     64.38 o 
   2  11  -2      230.66      230.42     67.45 o 
   3  11  -2      153.35      133.26     47.86 o 
   4  11  -2      100.63       73.88    105.59 o 
   5  11  -2      118.35       89.38     49.73 o 
   6  11  -2      201.21      179.58     53.46 o 
   7  11  -2      135.08      146.40     60.44 o 
   8  11  -2      110.01       69.30     55.45 o 
   1  12  -2      110.54      166.81     70.84 o 
   2  12  -2       18.04       53.90     96.99 o 
   3  12  -2      182.85      270.47     58.14 o 
   4  12  -2       24.47      -49.99     80.78 o 
   2   0  -1    23019.16    23303.41    764.73 o 
   4   0  -1     9255.35     9024.19    282.30 o 
   6   0  -1     6837.09     6860.82    229.12 o 
   8   0  -1     2515.28     2420.77     96.13 o 
  10   0  -1     2698.51     2804.47    253.92 o 
  12   0  -1       13.95       63.81     65.09 o 
  14   0  -1     1286.93     1456.13    135.22 o 
  16   0  -1      624.61      604.70    121.54 o 
  18   0  -1      332.16      346.08    113.74 o 
   1   1  -1     6317.07     6778.90    216.33 o 
   2   1  -1     8261.86     8191.43    312.18 o 
   3   1  -1    11244.01    11419.07    321.85 o 
   4   1  -1    23205.78    23306.54    652.75 o 
   5   1  -1    10107.17    10069.12    283.68 o 
   6   1  -1     4752.97     4811.57    127.16 o 
   7   1  -1     4907.31     4978.89    134.32 o 
   8   1  -1     1811.98     1761.35     58.39 o 
   9   1  -1       76.93       79.04     14.24 o 
  10   1  -1      935.82      946.00     42.75 o 
  11   1  -1      918.95      933.69     43.88 o 
  12   1  -1      140.78      220.59     56.44 o 
  13   1  -1      802.09      857.85     72.40 o 
  14   1  -1       86.82       85.73     52.25 o 
  15   1  -1      251.07      281.21     61.77 o 
  16   1  -1      395.90      349.89     73.03 o 
  17   1  -1       57.44      111.36    107.89 o 
  18   1  -1        5.64      -46.99     76.89 o 
   1   2  -1     9438.34     9330.52    273.03 o 
   2   2  -1    17514.53    17964.48    520.61 o 
   3   2  -1     4378.67     4346.50    146.50 o 
   4   2  -1     7034.65     7206.65    205.43 o 
   5   2  -1    14209.48    13771.79    381.52 o 
   6   2  -1     7361.47     7306.56    226.36 o 
   7   2  -1     3455.11     3369.63    106.54 o 
   8   2  -1      301.02      322.90     22.71 o 
   9   2  -1     1156.85     1153.13     46.38 o 
  10   2  -1     1248.49     1267.89     51.84 o 
  11   2  -1      309.23      355.68     32.97 o 
  12   2  -1      326.40      304.51     32.49 o 
  13   2  -1      534.78      487.80     50.66 o 
  14   2  -1      790.56      922.10     64.33 o 
  15   2  -1      145.39       96.03     48.16 o 
  16   2  -1       85.50        4.90     67.49 o 
  17   2  -1       31.70     -115.48     84.30 o 
   1   3  -1     1914.72     1942.65     49.76 o 
   2   3  -1    17291.88    17907.16    631.05 o 
   3   3  -1     4556.53     4627.06    121.73 o 
   4   3  -1    12611.48    12022.75    354.11 o 
   5   3  -1     2788.36     2744.43     86.15 o 
   6   3  -1     2797.93     2890.07     81.59 o 
   7   3  -1     4202.00     4073.06    117.03 o 
   8   3  -1      699.29      768.07     36.62 o 
   9   3  -1      773.75      792.21     38.14 o 
  10   3  -1     4384.36     4035.42    126.66 o 
  11   3  -1     1396.22     1444.65     60.83 o 
  12   3  -1       30.66       28.95     28.84 o 
  13   3  -1      337.33      355.34     37.11 o 
  14   3  -1      502.74      465.98     54.93 o 
  15   3  -1      170.32      123.76     52.73 o 
  16   3  -1      149.28      182.59     56.48 o 
  17   3  -1       92.04       67.51     57.31 o 
   1   4  -1     2914.80     3061.71     81.16 o 
   2   4  -1     3261.33     3360.56    106.76 o 
   3   4  -1      152.15      170.14     10.80 o 
   4   4  -1     2728.04     2579.16     82.44 o 
   5   4  -1      463.23      500.28     18.01 o 
   6   4  -1     5954.74     6006.92    183.77 o 
   7   4  -1     1548.55     1429.75     51.59 o 
   8   4  -1     2003.33     1981.10     63.38 o 
   9   4  -1      347.36      364.71     27.55 o 
  10   4  -1     1807.51     1836.58     70.41 o 
  11   4  -1       56.69       46.06     27.48 o 
  12   4  -1      785.50      802.60     44.81 o 
  13   4  -1       11.68       34.56     33.06 o 
  14   4  -1      396.19      455.75     57.90 o 
  15   4  -1       20.58      -40.15     49.28 o 
  16   4  -1      119.54       82.47     55.64 o 
  17   4  -1      109.66      150.84     59.39 o 
   1   5  -1     6921.58     7265.63    189.59 o 
   2   5  -1     1839.17     1877.57     58.87 o 
   3   5  -1     5232.43     5353.00    135.61 o 
   4   5  -1      824.15      898.17     28.91 o 
   5   5  -1     8973.98     9005.22    225.29 o 
   6   5  -1     1765.78     1786.91     66.61 o 
   7   5  -1     3840.61     3678.35    113.75 o 
   8   5  -1      686.36      642.50     34.57 o 
   9   5  -1     1227.06     1157.03     49.70 o 
  10   5  -1     1252.38     1260.59     53.37 o 
  11   5  -1      991.94     1053.26     59.13 o 
  12   5  -1      221.41      169.99     32.15 o 
  13   5  -1      689.84      653.29     46.75 o 
  14   5  -1      104.15      126.57     51.97 o 
  15   5  -1      138.69       92.16     42.62 o 
  16   5  -1       25.07      -92.23     75.75 o 
   1   6  -1     1554.19     1558.97     45.69 o 
   2   6  -1     1221.59     1195.45     41.89 o 
   3   6  -1      590.05      561.97     24.32 o 
   4   6  -1     1050.32     1053.78     37.51 o 
   5   6  -1     1810.30     1776.33     62.84 o 
   6   6  -1      283.81      315.36     36.96 o 
   7   6  -1      768.36      714.31     36.59 o 
   8   6  -1     1081.15     1163.59     49.92 o 
   9   6  -1      551.02      583.98     35.70 o 
  10   6  -1      461.42      518.46     37.50 o 
  11   6  -1      304.74      272.67     35.61 o 
  12   6  -1       70.45       67.44     34.12 o 
  13   6  -1      343.81      426.19     59.74 o 
  14   6  -1       50.61       34.14     39.24 o 
  15   6  -1      149.15      165.43     44.99 o 
   1   7  -1     3196.84     3101.27     90.74 o 
   2   7  -1     2655.19     2809.57     85.64 o 
   3   7  -1     2588.41     2511.65     76.44 o 
   4   7  -1     1350.53     1292.25     42.92 o 
   5   7  -1      677.06      712.04     35.89 o 
   6   7  -1     2540.49     2522.94     84.12 o 
   7   7  -1      167.92      144.15     35.85 o 
   8   7  -1     1940.11     1889.47     67.67 o 
   9   7  -1     1119.53     1130.09     51.11 o 
  10   7  -1      513.68      530.65     38.48 o 
  11   7  -1       92.90       97.96     41.74 o 
  12   7  -1      266.46      310.77     41.24 o 
  13   7  -1      196.29      238.28     42.15 o 
  14   7  -1       33.24        2.95     42.30 o 
  15   7  -1      185.57      127.52     53.50 o 
   1   8  -1      967.17     1017.75     47.40 o 
   2   8  -1      188.47      244.78     26.33 o 
   3   8  -1     1557.35     1577.70     63.87 o 
   4   8  -1     1492.91     1370.92     60.57 o 
   5   8  -1      227.99      261.70     48.39 o 
   6   8  -1      425.27      462.25     36.65 o 
   7   8  -1     1658.73     1378.74     66.38 o 
   8   8  -1       35.83       -4.24     32.30 o 
   9   8  -1      681.34      680.97     51.16 o 
  10   8  -1       10.57       17.64     37.55 o 
  11   8  -1      253.10      244.29     45.84 o 
  12   8  -1       79.19      136.57     52.55 o 
  13   8  -1      165.02      213.37     52.09 o 
   1   9  -1      469.51      457.71     41.07 o 
   2   9  -1      658.72      774.55     53.61 o 
   3   9  -1      479.51      421.09     48.01 o 
   4   9  -1       18.69       28.75     70.97 o 
   5   9  -1      675.46      687.29     57.41 o 
   6   9  -1       72.20       73.45     44.86 o 
   7   9  -1      420.94      415.62     52.21 o 
   8   9  -1      102.28       98.52     37.90 o 
   9   9  -1       67.48       49.54     38.35 o 
  10   9  -1       13.51       15.73     40.99 o 
  11   9  -1      282.56      213.15     45.98 o 
  12   9  -1       64.97      -46.59     85.80 o 
   1  10  -1      854.25      852.11     77.65 o 
   2  10  -1      344.91      398.32     66.62 o 
   3  10  -1      658.22      646.04     58.08 o 
   4  10  -1      137.80      165.88     43.99 o 
   5  10  -1     1012.25     1046.81     71.02 o 
   6  10  -1       75.32       82.98     47.66 o 
   7  10  -1      604.58      487.08     60.08 o 
   8  10  -1      211.44      171.17     54.29 o 
   9  10  -1      282.98      250.52     69.95 o 
  10  10  -1       92.42      146.75     58.48 o 
   1  11  -1      382.26      493.33     74.17 o 
   2  11  -1      113.39       71.16     58.37 o 
   3  11  -1       97.62       45.80     44.14 o 
   4  11  -1      330.04      364.41     56.70 o 
   5  11  -1      203.94      299.94     54.82 o 
   6  11  -1       13.07      -10.39     53.41 o 
   7  11  -1       84.85      -32.81     67.93 o 
   8  11  -1       24.08       34.26     96.00 o 
   1  12  -1      357.96      417.31     74.61 o 
   2  12  -1       63.73       31.54     52.82 o 
   3  12  -1      327.71      481.57    159.97 o 
   4  12  -1       36.20       64.32     74.77 o 
   2   0   0      717.60      839.71     66.72 o 
   6   0   0     4197.24     4061.82    138.59 o 
   8   0   0        1.62       34.52     25.00 o 
  10   0   0     1528.38     1732.31     81.39 o 
  12   0   0       85.84      142.26     67.32 o 
  14   0   0       38.49      -12.53     70.65 o 
  16   0   0      107.78       92.26     90.47 o 
  18   0   0        9.25      -41.81    103.51 o 
   1   1   0     1501.78     1371.19     49.78 o 
   2   1   0     3787.88     4006.81    142.86 o 
   3   1   0    15455.00    15655.98    541.93 o 
   4   1   0    16987.95    16649.87    576.54 o 
   5   1   0     8649.44     9143.46    265.37 o 
   6   1   0       32.99       26.08      9.17 o 
   7   1   0       55.52       58.05     11.57 o 
   8   1   0      167.64      186.23     17.71 o 
   9   1   0      969.29      958.51     34.42 o 
  10   1   0       44.57       29.84     20.58 o 
  11   1   0     1177.68     1256.06     51.97 o 
  12   1   0       42.96       37.37     35.36 o 
  13   1   0        8.28        9.39     50.92 o 
  14   1   0      171.55       21.89     65.79 o 
  15   1   0      182.74      216.73     64.68 o 
  16   1   0      143.57      139.15     82.48 o 
  17   1   0      230.13      303.17     77.78 o 
  18   1   0       61.40       34.38     78.29 o 
   0   2   0     3571.65     4421.34    266.61 o 
   1   2   0    23139.36    22679.35    960.61 o 
   2   2   0    23490.96    25035.77    863.91 o 
   3   2   0    62741.14    62239.37   2144.95 o 
   4   2   0    54377.85    53215.05   1834.30 o 
   5   2   0      270.91      275.68     20.10 o 
   6   2   0      892.99      977.93     43.89 o 
   7   2   0       36.23       42.98     18.27 o 
   8   2   0     2543.00     2432.97     78.73 o 
   9   2   0     8997.16     8989.41    266.75 o 
  10   2   0       10.37       -6.38     21.79 o 
  11   2   0      232.84      191.41     27.04 o 
  12   2   0      846.73      953.22     47.77 o 
  13   2   0      263.51      340.34     45.23 o 
  14   2   0       38.75       47.36     43.49 o 
  15   2   0      147.62       76.89    116.97 o 
  16   2   0      164.95      153.35     71.77 o 
  17   2   0       16.64       18.60     75.51 o 
   0   3   0     1382.57     2185.26    135.16 o 
   1   3   0     3245.12     3236.48    139.90 o 
   2   3   0     4910.94     4604.40    348.12 o 
   3   3   0     8748.07     8760.53    290.39 o 
   4   3   0     1069.63      997.15     33.26 o 
   5   3   0     6509.84     6729.79    237.65 o 
   6   3   0      403.12      488.07     28.64 o 
   7   3   0      696.89      689.42     37.65 o 
   8   3   0    17782.43    17720.43    618.23 o 
   9   3   0     3986.12     3952.30    123.77 o 
  10   3   0       55.82       57.10     23.77 o 
  11   3   0     1226.97     1201.79     52.62 o 
  12   3   0     2795.86     2859.79    108.80 o 
  13   3   0       12.18       32.06     30.82 o 
  14   3   0      626.72      698.21     57.67 o 
  15   3   0      135.23      115.79     50.12 o 
  16   3   0      131.15      143.95     76.71 o 
  17   3   0        2.40       27.80     69.89 o 
   0   4   0       17.92       24.42     14.90 o 
   1   4   0     2123.22     1954.54     86.91 o 
   2   4   0     2304.70     2514.78    111.83 o 
   3   4   0      605.91      549.78     21.93 o 
   4   4   0       21.99       37.94      9.48 o 
   5   4   0     2189.78     2170.53     67.51 o 
   6   4   0     6516.16     6485.80    230.96 o 
   7   4   0     1352.85     1221.46     55.40 o 
   8   4   0     4192.76     4248.82    131.25 o 
   9   4   0      443.72      456.77     30.59 o 
  10   4   0       19.92       36.98     26.17 o 
  11   4   0      648.18      645.17     39.14 o 
  12   4   0     1364.04     1362.90     59.05 o 
  13   4   0      947.46      864.08     73.39 o 
  14   4   0        9.72       19.10     35.37 o 
  15   4   0      291.21      198.44     52.30 o 
  16   4   0       10.65       30.33     51.48 o 
  17   4   0       26.23      -69.47     57.03 o 
   0   5   0     2979.49     3172.04    196.73 o 
   1   5   0     6468.10     6414.13    225.18 o 
   2   5   0        7.51        1.87     12.51 o 
   3   5   0    10345.63     9724.38    282.97 o 
   4   5   0     9099.66     8590.80    251.27 o 
   5   5   0     2793.57     2976.40     91.03 o 
   6   5   0      390.66      368.64     28.21 o 
   7   5   0      761.16      663.78     38.47 o 
   8   5   0     4299.86     4141.62    129.21 o 
   9   5   0      222.69      258.14     27.68 o 
  10   5   0      597.48      547.82     35.68 o 
  11   5   0     1682.60     1486.44     61.52 o 
  12   5   0     1321.21     1165.82     61.46 o 
  13   5   0        1.19      -23.70     34.34 o 
  14   5   0       80.00       66.56     37.69 o 
  15   5   0       79.76       11.89     47.88 o 
  16   5   0       87.30        9.26     55.52 o 
   0   6   0     7897.80     7870.54    477.79 o 
   1   6   0     4264.17     4202.05    143.70 o 
   2   6   0      299.37      238.89     19.87 o 
   3   6   0     8065.99     7606.60    223.53 o 
   4   6   0     1160.89     1113.93     40.80 o 
   5   6   0      124.62      125.13     22.02 o 
   6   6   0     1050.03     1037.99     43.50 o 
   7   6   0     3883.83     3793.98    119.38 o 
   8   6   0        2.08      -15.32     24.52 o 
   9   6   0       27.46       26.83     26.61 o 
  10   6   0       11.95      -23.46     27.27 o 
  11   6   0      245.42      172.35     33.65 o 
  12   6   0      199.55      193.85     35.65 o 
  13   6   0        2.06       17.36     35.46 o 
  14   6   0      139.23       98.62     42.23 o 
  15   6   0        0.76      -63.41     44.23 o 
   0   7   0     7535.20     7226.21    293.47 o 
   1   7   0     2391.23     2311.38     72.15 o 
   2   7   0      245.48      253.82     19.96 o 
   3   7   0      712.14      690.10     27.80 o 
   4   7   0     2042.51     1966.49     58.31 o 
   5   7   0     3108.55     2987.91     96.16 o 
   6   7   0      337.03      368.60     28.73 o 
   7   7   0     1245.31     1128.93     48.71 o 
   8   7   0       33.23       86.80     30.88 o 
   9   7   0       49.84       62.91     29.20 o 
  10   7   0       62.91      104.34     31.71 o 
  11   7   0       93.05       99.51     40.85 o 
  12   7   0       17.02       52.08     35.89 o 
  13   7   0      188.60      274.14     88.74 o 
  14   7   0      224.21      169.66     43.27 o 
  15   7   0       42.50       -9.86     45.49 o 
   0   8   0     1156.72     1204.68     64.25 o 
   1   8   0      973.76      903.55     37.45 o 
   2   8   0     1117.58     1169.77     44.58 o 
   3   8   0       13.39       26.18     19.75 o 
   4   8   0     2420.15     2417.26     81.71 o 
   5   8   0      195.66      236.73     26.23 o 
   6   8   0      982.17     1002.21     45.41 o 
   7   8   0     1077.97     1123.34     51.49 o 
   8   8   0      120.82       99.79     29.12 o 
   9   8   0     2055.31     2144.71     91.73 o 
  10   8   0      765.91      724.49     52.07 o 
  11   8   0      665.59      635.30     78.52 o 
  12   8   0       56.68       35.39     54.85 o 
  13   8   0      147.29      164.98     49.07 o 
   0   9   0     1314.41     1266.37     96.35 o 
   1   9   0      742.06      743.54     47.54 o 
   2   9   0     1290.47     1226.40     66.66 o 
   3   9   0      331.16      310.94     41.87 o 
   4   9   0      309.44      289.71     43.59 o 
   5   9   0     1339.29     1607.92    183.34 o 
   6   9   0        2.87       -7.76     40.55 o 
   7   9   0      325.26      322.90     51.90 o 
   8   9   0        9.87      -25.78     43.91 o 
   9   9   0      205.32      217.09     66.94 o 
  10   9   0       38.22       34.98     58.79 o 
  11   9   0      307.77      164.17     58.66 o 
  12   9   0       26.40       45.26     57.22 o 
   0  10   0      617.18      735.07     73.85 o 
   1  10   0      444.43      422.29     41.91 o 
   2  10   0       90.00      128.57     59.52 o 
   3  10   0      164.69      127.92     41.25 o 
   4  10   0       73.61       65.73     44.74 o 
   5  10   0     1077.62     1103.04     73.99 o 
   6  10   0      175.24      152.57     48.09 o 
   7  10   0      747.50      835.13     85.39 o 
   8  10   0       38.11       53.74     53.53 o 
   9  10   0      490.73      493.68     64.45 o 
  10  10   0      174.08      155.54     61.01 o 
   0  11   0       27.08      -24.87     52.94 o 
   1  11   0      900.21     1142.02     94.62 o 
   2  11   0        1.02        1.02     62.85 o 
   3  11   0      451.76      514.52     56.23 o 
   4  11   0       51.24       38.45     50.06 o 
   5  11   0        2.90      -66.21     50.73 o 
   6  11   0        5.89        5.49     70.94 o 
   7  11   0      422.93      441.00     65.49 o 
   8  11   0        4.45      -44.70    118.89 o 
   1  12   0      161.85      271.73     72.57 o 
   2  12   0       30.59       -3.57     51.16 o 
   3  12   0      767.42      889.23    160.16 o 
   4  12   0       61.51       48.48     54.95 o 
   4   0   1     7588.38     7684.35    363.52 o 
   8   0   1     2592.34     2732.74    171.03 o 
  10   0   1     2568.40     2516.15    128.77 o 
  12   0   1       33.34      -86.89     58.82 o 
  14   0   1     1237.67     1322.12    132.35 o 
  16   0   1      777.88      831.93    124.80 o 
  18   0   1      366.87      128.51    107.73 o 
   1   1   1     5634.91     6203.35    277.69 o 
   2   1   1    10509.58    10707.51    327.83 o 
   3   1   1    10672.88    10690.75    385.70 o 
   4   1   1    22045.14    21659.41    782.07 o 
   5   1   1    10586.47    10195.60    353.76 o 
   6   1   1     3830.10     3863.60    159.27 o 
   7   1   1     5708.45     5728.69    280.93 o 
   8   1   1     2115.36     2041.90     65.40 o 
   9   1   1      132.75      157.16     24.44 o 
  10   1   1      951.67      964.96     42.79 o 
  11   1   1     1018.30     1024.70     44.42 o 
  12   1   1      117.83      119.13     58.05 o 
  13   1   1      741.48     1075.78     76.40 o 
  14   1   1      125.07      194.67     60.38 o 
  15   1   1      216.23      143.89     62.72 o 
  16   1   1      319.68      345.76     69.28 o 
  17   1   1       42.33      117.68     77.52 o 
  18   1   1        9.92     -119.07     79.38 o 
   1   2   1    12019.43    11398.70    585.91 o 
   2   2   1    17648.85    18131.61    623.54 o 
   3   2   1     3856.54     3942.87    146.19 o 
   4   2   1     6574.07     6775.18    246.00 o 
   5   2   1    12270.60    12261.69    456.89 o 
   6   2   1     8239.75     8231.25    272.51 o 
   7   2   1     3647.77     3641.34    129.32 o 
   8   2   1      350.76      345.14     28.77 o 
   9   2   1     1150.76     1098.38     57.98 o 
  10   2   1     1373.05     1344.93     65.11 o 
  11   2   1      305.72      277.41     28.93 o 
  12   2   1      367.17      511.78     85.96 o 
  13   2   1      534.24      668.83     53.35 o 
  14   2   1      815.70      790.87     61.69 o 
  15   2   1      193.18      172.39     63.16 o 
  16   2   1       65.39       40.61     64.20 o 
  17   2   1       42.32       82.79     66.95 o 
   1   3   1     1609.77     1598.26    115.40 o 
   2   3   1    19799.25    20371.30    661.78 o 
   3   3   1     4969.55     4903.52    166.60 o 
   4   3   1    12664.73    12503.01    425.13 o 
   5   3   1     2945.93     2853.17    103.02 o 
   6   3   1     2219.61     2216.88     96.35 o 
   7   3   1     3481.03     3438.98    139.96 o 
   8   3   1      950.76      995.15     47.59 o 
   9   3   1      982.45      937.19     48.44 o 
  10   3   1     4247.05     4042.00    153.56 o 
  11   3   1     1577.16     1595.68     63.04 o 
  12   3   1       22.73       44.06     28.31 o 
  13   3   1      293.30      337.89     40.37 o 
  14   3   1      321.77      296.78     52.35 o 
  15   3   1      143.39      203.29     53.70 o 
  16   3   1      171.59      198.49     57.66 o 
  17   3   1       78.30       65.67     74.02 o 
   1   4   1     3198.05     3282.45    190.14 o 
   2   4   1     2784.99     2789.82    136.86 o 
   3   4   1      101.23      122.82     14.96 o 
   4   4   1     3118.46     2941.98    100.33 o 
   5   4   1      252.40      265.17     30.87 o 
   6   4   1     6245.58     6388.23    220.44 o 
   7   4   1     1507.21     1439.38     62.31 o 
   8   4   1     1560.15     1562.77     73.58 o 
   9   4   1      247.66      235.51     31.97 o 
  10   4   1     2242.23     2119.82     95.66 o 
  11   4   1       46.58       49.93     28.93 o 
  12   4   1      729.30      839.99     45.37 o 
  13   4   1       19.93        9.32     34.32 o 
  14   4   1      474.10      452.99     41.98 o 
  15   4   1        9.86       32.75     48.25 o 
  16   4   1       93.21      109.81     59.58 o 
  17   4   1      119.41       92.95     62.10 o 
   1   5   1     7431.11     7975.52    447.17 o 
   2   5   1     2055.87     2023.34     88.76 o 
   3   5   1     5096.44     4983.78    184.55 o 
   4   5   1      660.46      735.83     39.38 o 
   5   5   1     8355.88     8450.64    256.11 o 
   6   5   1     2203.58     2254.76     80.46 o 
   7   5   1     3727.15     3558.40    135.61 o 
   8   5   1      810.16      808.36     43.56 o 
   9   5   1     1226.06     1168.70     59.19 o 
  10   5   1     1144.23     1201.42     53.26 o 
  11   5   1     1072.48     1108.68     50.99 o 
  12   5   1      154.25      134.98     34.30 o 
  13   5   1      656.36      733.21     58.04 o 
  14   5   1       83.37       86.06     37.64 o 
  15   5   1      174.79      100.79     56.82 o 
  16   5   1       33.28      -36.83     56.09 o 
   1   6   1     1539.56     1617.76    104.09 o 
   2   6   1     1227.81     1248.24     61.61 o 
   3   6   1      806.43      816.92     47.01 o 
   4   6   1     1318.73     1331.91     42.53 o 
   5   6   1     1956.34     1875.47     73.40 o 
   6   6   1      184.93      224.73     40.79 o 
   7   6   1      697.85      759.14     42.65 o 
   8   6   1     1191.88     1183.97     59.20 o 
   9   6   1      602.32      623.54     55.55 o 
  10   6   1      467.30      482.84     36.79 o 
  11   6   1      184.48      181.56     33.53 o 
  12   6   1       72.42       46.13     33.23 o 
  13   6   1      345.62      428.22     43.45 o 
  14   6   1       61.60      118.50     41.36 o 
  15   6   1       91.12       10.64     43.83 o 
   1   7   1     3015.02     2841.02    143.06 o 
   2   7   1     2768.05     2821.74    128.18 o 
   3   7   1     2564.27     2393.11     78.40 o 
   4   7   1     1359.12     1384.19     55.42 o 
   5   7   1      781.19      808.86     56.83 o 
   6   7   1     2485.16     2460.34     98.48 o 
   7   7   1      144.51      103.74     28.17 o 
   8   7   1     1714.14     1710.54     67.81 o 
   9   7   1     1155.69     1134.34     52.74 o 
  10   7   1      525.20      497.93     39.08 o 
  11   7   1      155.89      143.08     33.80 o 
  12   7   1      269.64      270.13     39.81 o 
  13   7   1      195.87      196.72     42.47 o 
  14   7   1       34.07       21.21     41.18 o 
  15   7   1      213.94      182.31     48.84 o 
   1   8   1      977.45      890.22     55.72 o 
   2   8   1      198.58      266.47     31.49 o 
   3   8   1     1666.75     1665.20     66.24 o 
   4   8   1     1329.23     1251.74     76.35 o 
   5   8   1      275.78      300.59     41.34 o 
   6   8   1      455.45      401.68     32.19 o 
   7   8   1     1665.90     1491.00     60.43 o 
   8   8   1       89.90       43.21     33.31 o 
   9   8   1      701.15      737.63     44.61 o 
  10   8   1       32.65        9.26     43.19 o 
  11   8   1      186.61      184.29     38.77 o 
  12   8   1       79.80       40.40     38.52 o 
  13   8   1      115.36       80.33     41.87 o 
   1   9   1      489.81      496.45     62.94 o 
   2   9   1      638.98      628.06     47.10 o 
   3   9   1      340.99      323.19     66.30 o 
   4   9   1       23.93       37.18     37.66 o 
   5   9   1      710.52      729.41     57.26 o 
   6   9   1       80.83       75.60     51.92 o 
   7   9   1      339.43      335.55     47.68 o 
   8   9   1       78.58       68.17     43.23 o 
   9   9   1      106.00      103.19     52.64 o 
  10   9   1        9.33      -66.98     47.73 o 
  11   9   1      326.32      259.18     56.31 o 
  12   9   1       53.11      107.22     62.02 o 
   1  10   1      922.33      929.78     57.69 o 
   2  10   1      347.81      218.21     58.25 o 
   3  10   1      627.03      550.40     80.75 o 
   4  10   1      185.25      228.89     48.08 o 
   5  10   1      935.07      911.27     69.10 o 
   6  10   1       69.55       35.49    111.41 o 
   7  10   1      678.27      590.79     60.81 o 
   8  10   1      183.49      237.55     53.88 o 
   9  10   1      241.43      214.29     59.44 o 
  10  10   1       81.73       68.10     55.75 o 
   1  11   1      353.76      394.87     71.29 o 
   2  11   1      147.01       63.04     64.00 o 
   3  11   1       30.82       22.77     42.11 o 
   4  11   1      276.87      277.33     54.59 o 
   5  11   1      285.14      279.00     53.42 o 
   6  11   1        7.57      -70.85     47.23 o 
   7  11   1       85.73       73.91     98.36 o 
   8  11   1       48.28      -31.10     55.99 o 
   1  12   1      331.67      308.75     73.72 o 
   2  12   1       72.54       85.88     51.54 o 
   3  12   1      377.80      380.81     58.87 o 
   4  12   1       31.82       47.15     52.12 o 
   2   0   2    10361.31    11297.17    706.94 o 
   6   0   2     9077.20     8876.50    554.90 o 
   8   0   2    14563.25    15141.49    853.35 o 
  10   0   2       15.51       32.03     52.81 o 
  12   0   2     2673.83     3216.60    226.72 o 
  14   0   2     1350.61     1478.83    144.43 o 
  16   0   2      369.53      335.15    112.72 o 
   2   1   2      542.51      621.07     29.16 o 
   3   1   2    42440.80    42810.83   1437.82 o 
   4   1   2    11761.42    12021.86    461.26 o 
   5   1   2      198.19      244.39     25.54 o 
   6   1   2      736.98      733.78     36.08 o 
   7   1   2      228.24      201.29     27.57 o 
   8   1   2     4541.43     4575.80    240.22 o 
   9   1   2      834.24      859.43     47.63 o 
  10   1   2      158.96      166.97     30.73 o 
  11   1   2      351.51      386.64     46.58 o 
  12   1   2     2302.05     2423.78    125.56 o 
  13   1   2       14.21       -5.25     45.27 o 
  14   1   2      295.58      348.31     60.09 o 
  15   1   2      258.05      160.65     60.68 o 
  16   1   2       68.57      103.22     65.31 o 
  17   1   2       10.96       39.00     70.66 o 
  18   1   2       28.05      -58.94     76.49 o 
   1   2   2     4576.06     4152.81    237.27 o 
   2   2   2      810.67      788.32     32.83 o 
   3   2   2     4042.85     4318.59    312.71 o 
   4   2   2    18007.10    18482.29    610.60 o 
   5   2   2     4486.51     4890.91    175.60 o 
   6   2   2      189.07      230.29     23.01 o 
   7   2   2     2326.74     2524.55     99.92 o 
   8   2   2     2815.07     2857.94    111.14 o 
   9   2   2     1603.81     1587.12     96.14 o 
  10   2   2       42.50       43.36     31.38 o 
  11   2   2     1433.19     1446.56     71.38 o 
  12   2   2      536.70      611.93     49.16 o 
  13   2   2       14.97       -2.27     45.94 o 
  14   2   2       85.45      167.96     57.96 o 
  15   2   2      289.14      361.98     68.14 o 
  16   2   2       77.47       19.17     66.28 o 
  17   2   2      247.48      303.63     72.74 o 
   0   3   2    36770.46    36436.91   2331.73 o 
   1   3   2     8778.45     9101.68    545.63 o 
   2   3   2    10977.34    11513.63    414.31 o 
   3   3   2     6366.40     6336.45    231.06 o 
   4   3   2     3879.52     3550.44    133.20 o 
   5   3   2     1053.62     1067.87     43.68 o 
   6   3   2    13922.44    13751.53    459.22 o 
   7   3   2     1506.33     1407.99     67.93 o 
   8   3   2     2503.49     2378.52     89.89 o 
   9   3   2      380.03      396.80     45.23 o 
  10   3   2      308.44      406.70     38.24 o 
  11   3   2      256.80      238.08     45.64 o 
  12   3   2      924.51      932.45     60.67 o 
  13   3   2      285.65      322.23     36.93 o 
  14   3   2      123.69       80.81     46.19 o 
  15   3   2        5.61        0.93     48.94 o 
  16   3   2      179.64      241.39    109.39 o 
  17   3   2       70.60        8.97    110.16 o 
   0   4   2    16513.60    16943.00    999.31 o 
   1   4   2     2806.12     2843.28    196.86 o 
   2   4   2     5096.46     5157.69    468.39 o 
   3   4   2      337.42      392.84     20.10 o 
   4   4   2     9062.56     9176.78    341.08 o 
   5   4   2     1172.71     1148.51     57.26 o 
   6   4   2     2576.60     2533.73     96.07 o 
   7   4   2      737.72      750.41     44.91 o 
   8   4   2      125.23      136.88     25.56 o 
   9   4   2      679.80      748.86     46.00 o 
  10   4   2      276.23      319.52     35.56 o 
  11   4   2      969.34     1076.82     59.12 o 
  12   4   2      115.86      156.26     40.91 o 
  13   4   2      246.55      325.77     38.09 o 
  14   4   2      290.44      218.55     38.02 o 
  15   4   2       20.63      -25.20     52.23 o 
  16   4   2      156.84       69.53     58.49 o 
  17   4   2       51.66      -38.59     57.71 o 
   0   5   2     2826.25     2882.47    163.36 o 
   1   5   2     1769.03     1940.83    110.22 o 
   2   5   2      230.43      242.20     21.00 o 
   3   5   2     2105.24     2013.57     77.40 o 
   4   5   2     6132.93     6049.90    213.21 o 
   5   5   2     6134.66     5832.69    207.65 o 
   6   5   2     2456.45     2530.41     94.09 o 
   7   5   2      261.62      305.75     27.84 o 
   8   5   2      400.93      444.43     35.83 o 
   9   5   2     5010.05     5047.46    183.34 o 
  10   5   2       85.90       80.61     34.18 o 
  11   5   2      423.23      438.72     79.10 o 
  12   5   2      757.86      760.97     45.97 o 
  13   5   2      101.04      171.18     41.16 o 
  14   5   2       54.83       55.96     38.92 o 
  15   5   2      440.08      349.36     88.57 o 
  16   5   2       36.71       15.03     58.50 o 
   0   6   2     3660.79     3751.23    235.47 o 
   1   6   2      255.31      294.62     30.75 o 
   2   6   2      266.89      301.70     25.57 o 
   3   6   2     1156.81     1153.29     47.03 o 
   4   6   2      270.36      299.59     26.01 o 
   5   6   2     1787.11     1812.63     64.42 o 
   6   6   2      368.53      388.15     29.75 o 
   7   6   2      610.54      610.38     52.12 o 
   8   6   2     1917.29     2012.74     82.72 o 
   9   6   2     2057.30     2046.34     96.94 o 
  10   6   2      273.39      255.23     37.50 o 
  11   6   2      700.43      696.33     52.31 o 
  12   6   2      174.43      179.39     47.40 o 
  13   6   2       26.53       19.39     37.72 o 
  14   6   2      390.65      391.78     46.17 o 
  15   6   2      194.74      258.89     49.05 o 
   0   7   2      741.61      728.99     58.82 o 
   1   7   2     1872.03     1912.06    120.90 o 
   2   7   2       17.15       21.51     21.96 o 
   3   7   2      695.99      733.24     38.27 o 
   4   7   2      165.93      174.33     23.58 o 
   5   7   2     4079.65     4117.58    149.25 o 
   6   7   2     1546.94     1497.37     67.99 o 
   7   7   2      929.59      955.64     55.90 o 
   8   7   2     2089.43     2218.23     93.84 o 
   9   7   2      315.26      263.23     65.30 o 
  10   7   2       37.02       51.08     56.36 o 
  11   7   2      313.05      328.57     37.58 o 
  12   7   2      456.12      560.97     51.98 o 
  13   7   2       60.03      -12.45     38.24 o 
  14   7   2       34.39       37.54     42.99 o 
   1   8   2     2737.87     2744.24    175.89 o 
   2   8   2       85.81      126.98     44.95 o 
   3   8   2     1936.02     1841.71     93.71 o 
   4   8   2      172.66      130.26     38.23 o 
   5   8   2      501.64      546.17     60.42 o 
   6   8   2       13.61       42.91     38.74 o 
   7   8   2     1375.77     1222.63     82.85 o 
   8   8   2       41.27       22.04     41.34 o 
   9   8   2       72.72       73.85     37.21 o 
  10   8   2      192.43      141.10     42.34 o 
  11   8   2       16.60        1.32     41.55 o 
  12   8   2      168.65      149.89     49.01 o 
  13   8   2      159.90      160.16     52.18 o 
   1   9   2     2166.62     2129.18    151.34 o 
   2   9   2      294.75      354.16     38.98 o 
   3   9   2     2555.02     2465.27    129.61 o 
   4   9   2      275.08      253.26     45.02 o 
   5   9   2       74.51       69.73     40.65 o 
   6   9   2      119.06       98.86     41.10 o 
   7   9   2      433.45      417.73     42.89 o 
   8   9   2       76.01       17.32     42.77 o 
   9   9   2      200.39      158.29     50.91 o 
  10   9   2       42.44       33.89     53.20 o 
  11   9   2      151.20       72.34     54.87 o 
  12   9   2        1.39       50.87     61.21 o 
   0  10   2      170.83      201.78     55.05 o 
   1  10   2      438.58      375.77     45.12 o 
   2  10   2      354.87      264.37     65.28 o 
   3  10   2     1219.08     1124.67     70.78 o 
   4  10   2        9.07      -15.09     59.17 o 
   5  10   2      299.03      233.01     47.95 o 
   6  10   2      106.79      129.04     54.51 o 
   7  10   2      639.26      562.45     58.75 o 
   8  10   2       55.55      137.87     53.49 o 
   9  10   2      240.21      309.14     61.26 o 
  10  10   2      262.64      286.00     62.91 o 
   0  11   2      223.05      268.66     62.85 o 
   1  11   2      295.00      291.10     67.26 o 
   2  11   2      234.73       71.03     66.75 o 
   3  11   2      130.41       67.26     45.35 o 
   4  11   2      101.21      135.13     90.56 o 
   5  11   2       85.93      106.87     63.49 o 
   6  11   2      192.57      143.42    114.03 o 
   7  11   2      156.08      144.76     68.28 o 
   8  11   2      120.04      169.35     60.57 o 
   1  12   2      125.41      154.66     69.56 o 
   2  12   2       10.45       -9.56     50.25 o 
   3  12   2      192.51      214.36     97.76 o 
   4  12   2       35.69       23.05     51.18 o 
   2   0   3    10517.18    10713.95    719.79 o 
   4   0   3    16740.01    16641.42   1000.53 o 
  10   0   3     7907.76     8309.14    449.79 o 
  12   0   3      867.73     1020.09    100.76 o 
  14   0   3     2272.63     2292.28    181.96 o 
  16   0   3      543.33      812.69    124.35 o 
  18   0   3       50.79       11.57    105.49 o 
   1   1   3    15990.50    16451.99    764.13 o 
   2   1   3    25828.17    25863.16    882.53 o 
   3   1   3      341.46      316.27     17.46 o 
   5   1   3     4380.24     4277.16    220.58 o 
   6   1   3     8332.42     8218.24    314.81 o 
   7   1   3     3281.34     3360.80    138.78 o 
   8   1   3       89.47       64.89     22.59 o 
   9   1   3      829.26      947.37     63.99 o 
  10   1   3     3523.55     3438.92    178.30 o 
  11   1   3      142.04      131.86     57.13 o 
  12   1   3      423.41      439.53     55.69 o 
  13   1   3      789.54      799.20     68.58 o 
  14   1   3       11.45        0.66     57.87 o 
  15   1   3      170.66      118.66     62.48 o 
  16   1   3      249.68      362.05     70.02 o 
  17   1   3       58.01       68.88     84.17 o 
   2   2   3    12159.59    12517.92    415.35 o 
   3   2   3     1904.77     2091.55     81.24 o 
   4   2   3      477.19      638.86     53.46 o 
   5   2   3     7776.54     7442.72    261.07 o 
   6   2   3     8567.38     8830.71    293.01 o 
   7   2   3     4805.53     4628.14    156.91 o 
   8   2   3      427.96      447.11     44.42 o 
   9   2   3      185.73      190.99     29.78 o 
  10   2   3     1216.72     1242.55     63.82 o 
  11   2   3     1712.63     1677.00     78.36 o 
  12   2   3      183.65      144.85     41.19 o 
  13   2   3      853.59      930.17     87.78 o 
  14   2   3      934.45     1098.44     85.42 o 
  15   2   3       71.10       15.26     60.74 o 
  16   2   3       16.00       19.77     62.93 o 
  17   2   3      187.38      309.39     82.50 o 
   1   3   3     3948.61     4002.56    228.06 o 
   2   3   3    13497.70    13305.83    441.32 o 
   3   3   3      113.38      159.82     14.01 o 
   4   3   3     9589.32     9807.62    338.12 o 
   6   3   3     3126.58     2977.09    108.64 o 
   7   3   3      196.21      255.11     25.63 o 
   8   3   3     1681.86     1647.09     70.69 o 
   9   3   3      399.89      475.68     36.57 o 
  10   3   3       45.93        1.07     38.92 o 
  11   3   3     1720.71     1664.98     80.78 o 
  12   3   3      928.18      931.49     73.10 o 
  13   3   3      104.50       12.40     43.81 o 
  14   3   3       36.37       41.40     44.69 o 
  15   3   3      248.02      255.36     63.36 o 
  16   3   3       99.93       88.18     67.40 o 
  17   3   3       47.95      -14.00     75.88 o 
   1   4   3       50.34       58.57     13.87 o 
   2   4   3    22532.51    22764.67    995.48 o 
   3   4   3     1466.76     1465.80     53.44 o 
   4   4   3     4768.80     4630.43    155.80 o 
   5   4   3      130.92      142.81     20.82 o 
   6   4   3     3042.58     3031.34    114.01 o 
   7   4   3     1741.68     1766.30     68.07 o 
   8   4   3     3261.23     3313.76    125.63 o 
   9   4   3       96.88       50.94     27.83 o 
  10   4   3     2960.72     2793.33    113.40 o 
  11   4   3     1156.05     1174.73     69.15 o 
  12   4   3      339.60      318.91     55.35 o 
  13   4   3      371.04      334.02     47.46 o 
  14   4   3       77.75      111.48     38.96 o 
  15   4   3      147.53       85.87     54.45 o 
  16   4   3      201.77      201.93     62.03 o 
  17   4   3       15.22      -50.33     99.04 o 
   1   5   3     1317.55     1298.08     81.13 o 
   2   5   3     6270.41     6301.63    255.84 o 
   3   5   3     3833.94     3763.66    138.09 o 
   4   5   3       53.21       78.38     19.21 o 
   5   5   3      847.86      820.53     44.80 o 
   6   5   3      559.22      551.98     31.03 o 
   7   5   3     2915.50     2792.58    103.47 o 
   8   5   3       35.13      -16.25     26.08 o 
   9   5   3     2539.16     2499.18    108.77 o 
  10   5   3      709.35      704.45     50.26 o 
  11   5   3      928.63      947.14     55.62 o 
  12   5   3       74.11       25.81     43.34 o 
  13   5   3      162.13      198.81     48.40 o 
  14   5   3      302.40      203.65     48.07 o 
  15   5   3      132.87       74.03    114.19 o 
  16   5   3       35.83      -11.85     58.70 o 
   1   6   3     1654.54     1711.17    100.83 o 
   2   6   3      331.44      334.02     42.04 o 
   3   6   3     2571.43     2599.70     87.30 o 
   4   6   3     1285.65     1242.38     54.56 o 
   5   6   3      568.40      591.92     32.51 o 
   6   6   3      505.62      532.72     39.77 o 
   7   6   3     3883.57     3714.98    147.91 o 
   8   6   3      650.35      628.46     42.53 o 
   9   6   3      774.01      809.98     53.48 o 
  10   6   3      437.61      436.68     43.67 o 
  11   6   3     1108.38     1098.00     63.41 o 
  12   6   3       27.20       42.43     54.51 o 
  13   6   3      425.98      492.76     47.54 o 
  14   6   3       60.99       53.73     42.18 o 
  15   6   3       38.66       -9.00     44.78 o 
   2   7   3      678.28      640.95     71.10 o 
   3   7   3      992.82      919.32     63.01 o 
   4   7   3      918.19      940.31     63.65 o 
   5   7   3      617.52      640.81     49.13 o 
   6   7   3     2245.40     2160.58     87.35 o 
   7   7   3      988.58      979.78     52.53 o 
   8   7   3      101.88       95.14     32.63 o 
   9   7   3     1017.54      990.27     55.99 o 
  10   7   3      631.70      700.44     50.83 o 
  11   7   3       49.25      106.18     39.35 o 
  12   7   3      169.85      178.90     45.58 o 
  13   7   3       82.67       51.85     40.80 o 
  14   7   3       41.49       94.39     44.80 o 
   1   8   3     3200.33     3206.05    201.59 o 
   2   8   3      267.68      276.52     52.62 o 
   3   8   3      734.88      664.56     49.64 o 
   4   8   3      248.43      239.54     37.79 o 
   5   8   3     2521.97     2573.77    134.29 o 
   6   8   3      115.05      108.93     39.93 o 
   7   8   3      297.66      347.30     48.60 o 
   8   8   3      258.26      173.13     47.54 o 
   9   8   3      177.07      149.11     50.88 o 
  10   8   3      531.17      591.08     68.79 o 
  11   8   3       12.73       29.77     40.71 o 
  12   8   3       57.60       58.92     46.10 o 
  13   8   3       12.45        6.25     49.08 o 
   1   9   3     1683.68     1759.96    138.42 o 
   2   9   3      337.97      363.92     62.21 o 
   3   9   3      486.59      545.38     58.12 o 
   4   9   3      338.82      373.96     45.49 o 
   5   9   3      686.86      784.44     58.58 o 
   6   9   3       41.83       10.82     42.83 o 
   7   9   3       71.17       55.98     46.06 o 
   8   9   3       98.41      123.09     50.75 o 
   9   9   3       66.16      106.97     64.93 o 
  10   9   3       15.76        5.71     43.01 o 
  11   9   3      414.37      396.81     50.39 o 
  12   9   3      189.72      157.41     53.13 o 
   3  10   3      339.96      471.65     73.08 o 
   4  10   3      171.39      122.82     61.95 o 
   5  10   3     1708.14     1589.76    135.48 o 
   6  10   3       30.79       20.33     63.42 o 
   7  10   3      251.15      194.81     49.78 o 
   8  10   3      259.12      334.25     58.36 o 
   9  10   3      268.97      236.99    128.99 o 
  10  10   3       96.79       66.43     83.76 o 
   1  11   3       63.95      -34.91     58.31 o 
   2  11   3      110.12       91.81     66.62 o 
   3  11   3      286.00      323.72     96.93 o 
   4  11   3      127.65      110.72     51.17 o 
   5  11   3       75.76       65.99     45.68 o 
   6  11   3       50.94       54.79     49.79 o 
   7  11   3      160.58      133.63     79.41 o 
   8  11   3       51.22      -33.25     81.71 o 
   1  12   3      206.64      169.75     62.72 o 
   2  12   3       55.41       18.29     66.49 o 
   3  12   3       90.69      128.19     75.76 o 
   4   0   4    15088.13    15858.40    926.62 o 
   6   0   4     3752.01     3647.85    263.93 o 
   8   0   4     6303.70     6452.13    391.86 o 
  10   0   4      735.74      753.74     91.49 o 
  12   0   4     2867.62     3178.81    225.05 o 
  14   0   4      641.10      699.78    102.81 o 
  16   0   4      717.87      768.38    111.76 o 
   1   1   4     5255.19     5211.52    313.60 o 
   2   1   4     1403.36     1390.00     54.30 o 
   3   1   4     6571.84     6885.30    232.81 o 
   4   1   4     9434.04     9497.73    313.54 o 
   6   1   4     3063.42     3008.32    144.96 o 
   7   1   4     1283.12     1449.51     76.95 o 
   8   1   4     3852.75     3793.31    190.51 o 
   9   1   4     3189.66     3210.45    157.01 o 
  10   1   4     1242.39     1310.36     76.93 o 
  11   1   4      489.25      445.20     81.29 o 
  12   1   4      174.18      187.27     50.28 o 
  13   1   4      987.09      955.38     78.52 o 
  14   1   4       50.49      -55.90     65.34 o 
  15   1   4      751.78      947.88     83.86 o 
  16   1   4        3.60     -140.30     95.30 o 
  17   1   4      235.69      241.31     80.92 o 
   1   2   4     1680.29     1548.17     70.00 o 
   2   2   4      111.70      146.93     18.25 o 
   3   2   4     5442.54     5597.23    211.03 o 
   4   2   4     3643.01     3708.58    128.44 o 
   5   2   4     2106.51     2222.27    174.61 o 
   6   2   4     1148.49     1156.79     63.33 o 
   7   2   4     1371.69     1337.38     59.07 o 
   8   2   4     4341.39     4209.92    155.07 o 
   9   2   4     3023.24     2935.85    110.24 o 
  10   2   4      223.72      192.58     33.79 o 
  11   2   4     1481.89     1493.92     72.69 o 
  12   2   4      870.79      983.69     74.77 o 
  13   2   4      154.06      205.47     58.07 o 
  14   2   4      258.82      174.41     80.69 o 
  15   2   4      378.67      312.49     71.25 o 
  16   2   4       54.27      -33.61     69.14 o 
  17   2   4      188.25      172.41     75.43 o 
   2   3   4     1366.86     1466.15     63.97 o 
   3   3   4     3003.28     3314.00    119.79 o 
   4   3   4    14396.40    15228.12    554.91 o 
   5   3   4     4745.75     4898.99    164.79 o 
   6   3   4     2909.61     2861.02    109.64 o 
   7   3   4      204.60      219.98     59.49 o 
   8   3   4     2712.65     2697.15    150.90 o 
   9   3   4      472.85      466.61     36.50 o 
  10   3   4      112.53      112.08     32.83 o 
  11   3   4     1164.90     1134.29     65.18 o 
  12   3   4     1201.40     1165.54     65.04 o 
  13   3   4      250.79      251.65     45.73 o 
  14   3   4      173.52      207.39     63.55 o 
  15   3   4       31.36       39.98     62.34 o 
  16   3   4      176.81      330.21     69.93 o 
  17   3   4       33.08      -82.89     69.64 o 
   1   4   4     1893.20     2188.45    144.37 o 
   2   4   4      517.50      562.39     41.84 o 
   3   4   4     5897.24     5690.07    199.67 o 
   5   4   4     1239.10     1180.40     54.19 o 
   6   4   4     1521.15     1486.92     68.86 o 
   7   4   4       33.30       47.93     22.25 o 
   8   4   4     3110.45     2938.93    110.24 o 
   9   4   4      946.52      876.87     51.94 o 
  10   4   4      177.68      238.60     49.16 o 
  11   4   4      131.38      110.76     55.83 o 
  12   4   4     1214.16     1218.86     69.64 o 
  13   4   4        4.63      -57.72     38.48 o 
  14   4   4      227.53      242.41     53.45 o 
  15   4   4      151.64      103.47     52.80 o 
  16   4   4      256.43      139.90    110.48 o 
   2   5   4      815.45      822.27     43.76 o 
   3   5   4     6972.95     6707.41    220.77 o 
   4   5   4     1897.52     1945.07     67.89 o 
   5   5   4     2131.37     2075.21     79.81 o 
   6   5   4       92.38      153.51     38.05 o 
   7   5   4      989.98      904.48     47.10 o 
   8   5   4     1271.49     1216.34     62.31 o 
   9   5   4      365.85      386.45     39.58 o 
  10   5   4      148.00      144.19     35.52 o 
  11   5   4      427.65      339.79     42.75 o 
  12   5   4      442.58      431.80     48.52 o 
  13   5   4      114.19       60.01     46.18 o 
  14   5   4      115.09      120.73     50.84 o 
  15   5   4       74.47       73.00     55.00 o 
  16   5   4       28.29      -83.80     55.87 o 
   2   6   4      135.11      148.94     22.22 o 
   3   6   4     2691.66     2667.28    113.60 o 
   4   6   4     1358.24     1410.82     61.46 o 
   5   6   4     1018.45      985.63     48.08 o 
   6   6   4     1348.26     1289.20     61.08 o 
   7   6   4      977.02      960.99     52.94 o 
   8   6   4      220.91      228.32     31.75 o 
   9   6   4      926.85     1054.99     55.97 o 
  10   6   4      207.64      256.10     52.51 o 
  11   6   4      267.30      277.87     43.53 o 
  12   6   4      397.95      429.75     50.73 o 
  13   6   4        3.54      -19.48     44.00 o 
  14   6   4       24.63       46.59     51.30 o 
  15   6   4       14.69      -47.56     42.69 o 
   2   7   4     1798.65     1804.07    132.99 o 
   3   7   4     2653.59     2520.67    109.12 o 
   4   7   4     1185.89     1250.51    102.17 o 
   5   7   4      507.08      439.70     41.20 o 
   6   7   4     1072.76     1164.30     75.93 o 
   7   7   4      580.87      507.31     50.47 o 
   8   7   4      629.39      716.90    121.06 o 
   9   7   4      233.09      295.93     52.33 o 
  10   7   4       46.25       64.81     94.05 o 
  11   7   4       80.56       47.80     50.55 o 
  12   7   4      142.81      190.50     54.95 o 
  13   7   4       86.51      192.69     65.52 o 
  14   7   4       51.31        7.14     47.34 o 
   1   8   4      924.59     1027.89     90.85 o 
   2   8   4        1.23       -4.09     45.84 o 
   3   8   4     1155.59     1120.87     71.74 o 
   4   8   4       46.17      -20.11     29.54 o 
   5   8   4      990.87      982.36     68.80 o 
   6   8   4      101.92       61.31     39.35 o 
   7   8   4      479.77      471.16     50.45 o 
   8   8   4      746.89      608.48     63.39 o 
   9   8   4      274.23      186.57     51.67 o 
  10   8   4       83.30       75.70     50.85 o 
  11   8   4      147.41      199.98     60.76 o 
  12   8   4       78.28       45.38     61.47 o 
  13   8   4      187.17      218.17     65.83 o 
   1   9   4      502.39      510.78     72.89 o 
   2   9   4      255.10      217.64     59.59 o 
   3   9   4      450.38      514.34     50.58 o 
   4   9   4      122.08      156.82     42.32 o 
   5   9   4      830.97      773.07     62.56 o 
   6   9   4       28.54      -16.36     41.99 o 
   7   9   4       52.47       64.62     47.06 o 
   8   9   4       50.11       47.68     80.46 o 
   9   9   4      582.51      500.47     65.70 o 
  10   9   4       82.98       29.67     91.81 o 
  11   9   4      322.06      520.63    107.99 o 
  12   9   4       14.15      129.69     72.85 o 
   0  10   4      250.20      255.17     70.78 o 
   1  10   4      720.52      666.15     84.14 o 
   2  10   4        2.18        9.59     59.52 o 
   3  10   4      440.99      421.44     51.83 o 
   4  10   4      246.52      203.83     47.62 o 
   5  10   4      201.85      271.40     51.89 o 
  10  10   4       37.62      -64.45     71.54 o 
   7  11   4      181.60       94.88     79.98 o 
   1  12   4      239.45      120.26     69.88 o 
   2  12   4       31.00       21.23     60.04 o 
   3  12   4      271.54      -28.45     73.33 o 
   2   0   5    41471.54    41882.24   2355.90 o 
   4   0   5     8667.66     8447.81    508.67 o 
   6   0   5     4072.16     4395.57    260.22 o 
   8   0   5     5232.13     5212.16    296.79 o 
  10   0   5      537.34      581.17     81.97 o 
  12   0   5      414.46      570.18     83.95 o 
  14   0   5      390.36      427.54     92.58 o 
  16   0   5        5.92      -32.86     99.10 o 
   1   1   5     8834.14     9449.94    613.21 o 
   2   1   5    29337.95    29017.83   1328.02 o 
   3   1   5     2263.02     2180.24     98.37 o 
   4   1   5     4274.31     4046.46    169.08 o 
   5   1   5      671.46      628.00     42.47 o 
   6   1   5     4410.94     4411.64    197.97 o 
   7   1   5     4110.59     4324.14    181.83 o 
   8   1   5     3004.69     3021.40    157.80 o 
   9   1   5      922.37      876.76     58.56 o 
  10   1   5      308.39      306.11     44.46 o 
  11   1   5      459.72      539.47     60.17 o 
  12   1   5      182.36      212.37     52.42 o 
  13   1   5      488.77      550.23     68.49 o 
  14   1   5       15.61       18.15     59.30 o 
  15   1   5       38.37       61.94    129.44 o 
  16   1   5      193.25      280.04     71.05 o 
  17   1   5      128.13      151.13    101.08 o 
   2   2   5     3304.82     3127.59    105.18 o 
   3   2   5     3023.11     2900.13    104.17 o 
   4   2   5       59.76       86.52     15.10 o 
   5   2   5     6009.11     5828.60    190.10 o 
   6   2   5     5489.38     5311.98    199.35 o 
   7   2   5     6776.99     6636.05    250.81 o 
   8   2   5      558.31      682.23     39.19 o 
   9   2   5      271.38      272.27     31.79 o 
  10   2   5     2949.57     2932.40    134.46 o 
  11   2   5      397.96      415.25     49.93 o 
  12   2   5      410.48      447.10     67.10 o 
  13   2   5      673.68      701.77     87.75 o 
  14   2   5      190.98      220.81     88.39 o 
  15   2   5       93.82       21.32     62.04 o 
  16   2   5        5.50      122.32     65.04 o 
  17   2   5       35.24      122.37     89.41 o 
   2   3   5      552.77      541.54     31.26 o 
   3   3   5     2344.47     2423.22     88.64 o 
   4   3   5     1887.89     1828.69     87.78 o 
   5   3   5     4052.69     4160.03    149.73 o 
   6   3   5     3769.40     3499.27    125.19 o 
   7   3   5     1615.87     1452.87     75.30 o 
   8   3   5     1834.81     1848.99    151.46 o 
   9   3   5      604.76      647.42     44.58 o 
  10   3   5     4873.76     4726.61    179.08 o 
  11   3   5      744.75      716.15     61.45 o 
  12   3   5       49.68      104.10     39.24 o 
  13   3   5      695.88      665.48     67.43 o 
  14   3   5      896.74     1097.64     86.73 o 
  15   3   5        0.05        0.25     61.51 o 
  16   3   5      507.55      695.88     86.91 o 
  17   3   5       49.08       24.98     76.88 o 
   2   4   5      709.21      729.80     33.66 o 
   3   4   5     1228.30     1314.90     51.36 o 
   4   4   5     5156.44     5260.10    195.65 o 
   5   4   5     3027.04     3294.62    131.21 o 
   6   4   5     3011.93     2935.46    110.30 o 
   7   4   5      428.45      460.68     32.93 o 
   8   4   5      142.24      138.70     43.18 o 
   9   4   5       63.16       62.66     29.67 o 
  10   4   5     2295.17     2270.77     98.20 o 
  11   4   5        0.21      -15.65     36.03 o 
  12   4   5      547.42      508.77     51.10 o 
  13   4   5        5.43      -18.16     42.55 o 
  14   4   5      291.69      417.77     53.75 o 
  15   4   5      204.98      197.57     89.38 o 
  16   4   5      111.12       86.12     68.27 o 
   1   5   5     9131.75     9496.87    532.90 o 
   2   5   5     2076.30     2028.53    110.80 o 
   3   5   5      169.64      178.73     18.55 o 
   4   5   5      552.25      568.57     30.12 o 
   5   5   5     5993.73     6067.57    203.48 o 
   6   5   5     1769.38     1798.65     73.04 o 
   7   5   5      585.43      585.19     37.83 o 
   8   5   5      328.24      377.72     35.22 o 
   9   5   5      397.61      380.76     37.41 o 
  10   5   5      854.61      948.56     54.86 o 
  11   5   5        6.45       50.14     36.95 o 
  12   5   5      353.68      294.43     45.39 o 
  13   5   5      428.29      350.80     50.75 o 
  14   5   5      204.54      249.09     51.63 o 
  15   5   5       43.40        2.08     52.55 o 
  16   5   5        6.86       20.11     61.90 o 
   2   6   5     4050.82     3893.55    268.79 o 
   3   6   5      982.41      932.24     51.59 o 
   4   6   5      869.13      867.84     51.73 o 
   5   6   5     3442.60     3252.45    158.04 o 
   6   6   5      293.93      313.97     40.13 o 
   7   6   5        7.88       -0.29     29.89 o 
   8   6   5       78.46       77.67     34.06 o 
   9   6   5       31.37       18.56     31.03 o 
  10   6   5       10.90       33.17     35.47 o 
  11   6   5      118.50      171.03     42.66 o 
  12   6   5       77.61       78.18     44.09 o 
  13   6   5       22.77       17.79     46.78 o 
  14   6   5       10.78        8.60     46.90 o 
  15   6   5      146.21      152.75     65.31 o 
   2   7   5     2497.86     2595.08    167.77 o 
   3   7   5     1241.85     1259.72     73.11 o 
   4   7   5     3078.15     3080.00    152.82 o 
   5   7   5      369.12      387.20     39.73 o 
   6   7   5      656.85      599.49     53.83 o 
   7   7   5      557.41      627.18     52.80 o 
   8   7   5      919.97      880.75     64.15 o 
   9   7   5      244.27      336.74     53.25 o 
  10   7   5       47.64       52.04     46.69 o 
  11   7   5      222.64      195.81     57.99 o 
  12   7   5       89.70        5.09     58.54 o 
  13   7   5       30.15       87.14     94.69 o 
  14   7   5       18.34      -30.24     96.29 o 
   1   8   5      146.80      169.30     52.68 o 
   2   8   5     1140.01     1173.60    101.98 o 
   3   8   5     1522.62     1563.18     83.43 o 
   4   8   5      507.43      553.90     47.54 o 
   5   8   5      214.87      168.70     40.50 o 
   6   8   5      195.56      176.95     79.82 o 
   7   8   5     1051.99     1069.68     73.03 o 
   8   8   5      331.12      270.69     50.41 o 
   9   8   5      367.10      274.22     93.35 o 
  10   8   5       20.28      110.42     91.75 o 
  11   8   5      270.86      320.38    100.63 o 
  12   8   5       66.25       40.02     85.10 o 
  13   8   5      223.09      222.94    108.69 o 
   1   9   5      117.54       73.46     56.07 o 
   2   9   5       11.32      102.42     57.48 o 
   3   9   5      520.58      479.58     50.91 o 
   4   9   5      136.11      164.04     42.40 o 
   5   9   5      210.91      145.45     69.95 o 
   6   9   5      142.62      139.96     76.59 o 
   7   9   5      871.78      890.88    106.13 o 
   8   9   5       43.68       95.58     85.87 o 
   9   9   5      234.97      453.69    102.74 o 
  10   9   5      115.50      232.66     99.93 o 
  11   9   5      287.87      410.47    110.93 o 
   1  10   5      322.36      370.63     76.08 o 
   2  10   5      103.98      110.16     64.96 o 
   3  10   5      143.33      140.66     70.71 o 
   4  10   5      110.63       78.32     74.36 o 
   5  10   5      378.51      433.55     89.38 o 
   6  10   5       25.38       76.02     87.02 o 
   7  10   5      581.75      498.44    102.62 o 
   8  10   5        3.11        9.27     88.74 o 
   9  10   5      430.22      643.90    114.70 o 
  10  10   5       35.59      146.99    106.26 o 
   6   0   6    10850.57    11457.39    679.96 o 
   8   0   6     3837.32     3910.81    247.62 o 
  10   0   6     1089.24     1251.48    112.53 o 
  12   0   6     2919.06     3238.15    234.45 o 
  14   0   6      350.18      260.35     94.43 o 
  16   0   6      142.99      166.04    103.38 o 
   1   1   6     4012.65     3974.05    210.22 o 
   2   1   6     3839.57     4237.06    164.38 o 
   4   1   6     6752.76     6803.00    297.00 o 
   5   1   6     2110.90     2074.71    126.21 o 
   6   1   6     1539.15     1682.74    100.45 o 
   7   1   6     1306.87     1497.46     82.75 o 
   8   1   6     1384.41     1380.58     77.12 o 
   9   1   6     1516.84     1593.16     89.13 o 
  10   1   6      240.86      260.04     67.36 o 
  11   1   6      519.02      500.76     56.90 o 
  12   1   6      563.94      593.34     91.91 o 
  13   1   6      306.66      344.13     63.02 o 
  14   1   6       71.81      107.46     58.50 o 
  15   1   6      188.01      150.25     64.34 o 
  16   1   6       81.55       43.57     92.51 o 
  17   1   6        8.13      -11.05     75.54 o 
   0   2   6     6687.98     7067.44    432.97 o 
   1   2   6      773.54      887.62     56.65 o 
   2   2   6       55.29       81.82     10.10 o 
   3   2   6    15131.02    15427.13    515.84 o 
   4   2   6     5871.67     5974.47    183.09 o 
   5   2   6     5007.47     5317.84    204.82 o 
   6   2   6     1601.62     1607.97     71.05 o 
   7   2   6      642.37      744.73     51.64 o 
   8   2   6     2149.36     2294.57    113.23 o 
   9   2   6     2067.14     2009.66    103.52 o 
  10   2   6       64.48       23.53     63.87 o 
  11   2   6      773.27      683.18     63.15 o 
  12   2   6      569.44      588.75     71.86 o 
  13   2   6       61.72       60.82     55.49 o 
  14   2   6       23.82       74.09     54.37 o 
  15   2   6      441.94      454.41     76.78 o 
  16   2   6      189.97      112.68     81.65 o 
  17   2   6      152.48        1.81     77.05 o 
   2   3   6      556.76      531.83     27.41 o 
   3   3   6     4468.57     4962.37    183.60 o 
   4   3   6    10650.70    11063.73    411.96 o 
   5   3   6      266.60      280.88     22.50 o 
   6   3   6     1465.95     1483.09     56.70 o 
   7   3   6      392.47      447.37     32.83 o 
   8   3   6     3554.37     3266.94    129.96 o 
   9   3   6      302.59      287.40     33.89 o 
  10   3   6      235.48      259.95     36.13 o 
  11   3   6      371.75      345.67     40.13 o 
  12   3   6      397.35      430.78     66.94 o 
  13   3   6       65.87      -34.36     53.25 o 
  14   3   6      273.84      283.02     63.80 o 
  15   3   6      331.31      260.08     69.52 o 
  16   3   6       29.57      -34.80     70.30 o 
   2   4   6     3571.54     3787.28    128.87 o 
   4   4   6     1100.28      989.85     80.11 o 
   5   4   6      989.92      994.76     43.03 o 
   6   4   6     2499.94     2413.90     93.81 o 
   7   4   6      429.98      435.96     46.46 o 
   8   4   6     1981.72     1850.43     83.82 o 
   9   4   6      133.19      112.56     31.07 o 
  10   4   6      191.90      157.64     35.11 o 
  11   4   6        8.17       64.47     35.76 o 
  12   4   6      668.12      689.05     70.18 o 
  13   4   6      326.84      315.05     55.19 o 
  14   4   6      330.95      332.46     67.69 o 
  15   4   6      151.02      214.70     70.53 o 
  16   4   6       19.52      -11.88     64.33 o 
   2   5   6       50.74       81.35     35.07 o 
   3   5   6     4849.90     4911.12    166.45 o 
   4   5   6     1645.44     1720.59     63.42 o 
   5   5   6     1350.40     1321.40     58.47 o 
   6   5   6      219.27      225.97     26.27 o 
   7   5   6      437.60      361.59     33.22 o 
   8   5   6      465.68      526.26     44.91 o 
   9   5   6      790.47      873.74     50.66 o 
  10   5   6       47.32       35.08     34.23 o 
  11   5   6       82.28      108.57     40.32 o 
  12   5   6      448.69      424.55     50.32 o 
  13   5   6       61.76       35.19     54.43 o 
  14   5   6      114.89       99.81     51.17 o 
  15   5   6      210.63      198.61     94.94 o 
   2   6   6      610.01      596.91     40.23 o 
   3   6   6     2778.38     2754.92    160.54 o 
   4   6   6     1567.74     1476.19     80.11 o 
   5   6   6     1074.58     1050.63     62.25 o 
   6   6   6       22.85       36.98     31.76 o 
   7   6   6      568.92      573.47     51.94 o 
   8   6   6      149.61      219.44     41.42 o 
   9   6   6     1945.03     1940.58    125.67 o 
  10   6   6       61.26      121.23     62.69 o 
  11   6   6      608.00      577.26     67.06 o 
  12   6   6      213.52      383.68     96.61 o 
  13   6   6      211.06      176.27     98.08 o 
  14   6   6        2.31       16.75     94.50 o 
  15   6   6       79.15      162.14    105.24 o 
   2   7   6      127.57       69.69     46.86 o 
   3   7   6      381.17      389.25     56.30 o 
   4   7   6      337.84      330.73     37.16 o 
   5   7   6      214.15      205.63     36.30 o 
   6   7   6      834.89      889.85     63.15 o 
   7   7   6      351.93      370.50     44.88 o 
   8   7   6      120.22      219.30     71.03 o 
   9   7   6      343.86      212.91     89.32 o 
  10   7   6      148.84      211.24     93.41 o 
  11   7   6      160.17      170.45     87.72 o 
  12   7   6      146.69      268.34     88.61 o 
  13   7   6       46.83      149.29     91.88 o 
  14   7   6      128.87      149.99    107.35 o 
   2   8   6      417.31      413.22     63.62 o 
   3   8   6      662.56      742.55     53.14 o 
   4   8   6      689.85      766.78     89.70 o 
   5   8   6      736.74      674.78     91.36 o 
   6   8   6      482.29      433.87     85.29 o 
   7   8   6      688.38      764.54    103.13 o 
   8   8   6      239.78      172.18     84.08 o 
   9   8   6      551.57      582.20    105.94 o 
  10   8   6       17.28      -13.49     93.03 o 
  11   8   6      389.66      468.46    109.20 o 
  12   8   6       87.49      209.52    102.04 o 
  13   8   6       81.63        8.70    106.07 o 
   1   9   6      234.88       99.68     61.44 o 
   2   9   6       68.93       22.06     60.87 o 
   3   9   6      904.57     1061.33    106.52 o 
   4   9   6      258.14      149.42     75.19 o 
   5   9   6      327.47      319.17     81.39 o 
   6   9   6       17.94      -53.13     74.74 o 
   7   9   6      243.88      200.37     86.50 o 
   8   9   6       28.62      120.71     90.47 o 
   9   9   6       84.32      270.45     98.72 o 
  10   9   6       60.60      147.50     89.57 o 
  11   9   6      186.26      274.48    109.78 o 
   1  10   6      398.70      346.98     79.09 o 
   2  10   6      156.47       83.31     69.50 o 
   3  10   6      320.99      354.33     84.71 o 
   4  10   6       75.05       68.16     77.43 o 
   5  10   6      327.90      316.93     86.76 o 
   6  10   6      237.19      288.16     94.31 o 
   7  10   6      259.51      249.99     96.73 o 
   8  10   6       95.60      244.36     99.93 o 
   9  10   6      180.32      145.20    102.55 o 
   0  11   6       33.72       20.84     76.34 o 
   1  11   6      381.86      439.88     87.34 o 
   2  11   6        9.40       87.08     81.45 o 
   3  11   6      238.94      218.60     88.61 o 
   2   0   7     1482.66     1756.76    110.48 o 
   4   0   7    12195.51    11693.25    642.23 o 
   6   0   7     5490.01     5787.20    310.41 o 
   8   0   7      438.71      337.07     68.48 o 
  10   0   7     1974.99     1985.20    170.77 o 
  12   0   7      204.18      234.96     72.25 o 
  14   0   7     1001.97      993.62    121.35 o 
  16   0   7      283.24      259.96    106.07 o 
   1   1   7     6285.20     6340.81    394.80 o 
   2   1   7     2309.76     2524.80    100.29 o 
   3   1   7      149.55      238.22     32.86 o 
   4   1   7     5508.65     5616.49    246.62 o 
   5   1   7     2837.53     2729.64    123.88 o 
   6   1   7     4502.69     4576.24    214.33 o 
   7   1   7     3051.10     2959.94    146.52 o 
   8   1   7      385.97      340.49     54.03 o 
   9   1   7      491.73      466.03    116.14 o 
  10   1   7     5970.41     6559.88    318.81 o 
  11   1   7      270.22      331.39     50.88 o 
  12   1   7       71.54       90.50     52.58 o 
  13   1   7      128.39      126.55     61.63 o 
  14   1   7      528.87      638.73     74.90 o 
  15   1   7       26.93       14.17     96.19 o 
  16   1   7      101.27      173.53     75.01 o 
  17   1   7      106.77      144.42     77.58 o 
   1   2   7     3903.50     3726.81    222.05 o 
   2   2   7     6820.42     6957.06    300.27 o 
   3   2   7      180.08      154.89     21.40 o 
   4   2   7     6103.73     6018.46    266.94 o 
   5   2   7     8187.73     7859.63    337.47 o 
   6   2   7     5932.63     5901.34    272.30 o 
   8   2   7      640.54      647.45     56.43 o 
   9   2   7      480.29      507.03     84.01 o 
  10   2   7       41.20      102.24     68.09 o 
  11   2   7      277.54      353.98     51.78 o 
  12   2   7      259.92      290.26     51.66 o 
  13   2   7      244.24      302.88     56.71 o 
  14   2   7       24.25      150.63     60.39 o 
  15   2   7      135.81      110.32     66.76 o 
  16   2   7        5.70      -80.37     64.19 o 
  17   2   7       16.18       36.26     72.99 o 
   1   3   7     3192.32     3247.38    139.08 o 
   2   3   7    14952.48    14980.99    656.18 o 
   3   3   7     1477.94     1455.04     59.91 o 
   4   3   7     2222.17     2090.11     88.84 o 
   5   3   7      429.88      405.08     30.75 o 
   6   3   7     1018.15      969.45     52.11 o 
   7   3   7     1486.75     1481.19     68.86 o 
   8   3   7     2090.92     1929.91     80.40 o 
   9   3   7      304.85      319.40     35.10 o 
  10   3   7       48.89       31.43     41.54 o 
  11   3   7       63.55       45.98     43.64 o 
  12   3   7       80.57       58.66     49.87 o 
  13   3   7      314.07      288.54     58.05 o 
  14   3   7        7.86      -21.84     59.74 o 
  15   3   7      102.61       62.40     87.02 o 
  16   3   7      110.51       20.54     72.50 o 
   2   4   7    10103.85     9966.54    345.81 o 
   3   4   7      406.71      444.61     25.16 o 
   4   4   7     2158.91     2114.67     75.38 o 
   5   4   7      178.13      211.25     22.69 o 
   6   4   7      974.26      827.41     43.46 o 
   7   4   7     2564.60     2361.90     95.18 o 
   8   4   7     1547.93     1476.67     67.36 o 
   9   4   7      244.90      264.20     34.62 o 
  10   4   7      436.88      459.17     42.62 o 
  11   4   7      492.86      530.54     64.38 o 
  12   4   7      301.96      243.31     49.32 o 
  13   4   7      226.33      307.80     61.88 o 
  14   4   7        9.01      -88.13     58.75 o 
  15   4   7       47.55      128.62     69.02 o 
  16   4   7       41.60      -25.09     70.97 o 
   2   5   7     2020.92     1924.15     87.69 o 
   3   5   7     1217.15     1278.78     65.09 o 
   4   5   7      533.53      597.94     39.49 o 
   5   5   7      262.79      326.05     51.60 o 
   6   5   7     1217.07     1112.61     70.96 o 
   7   5   7     2247.56     2232.28     94.17 o 
   8   5   7      286.41      311.77     36.68 o 
   9   5   7      389.45      374.19     39.87 o 
  10   5   7       45.77       27.59     44.02 o 
  11   5   7      774.89      701.42     66.96 o 
  12   5   7       35.25       -9.30     52.16 o 
  13   5   7      675.34      744.45     77.49 o 
  14   5   7       21.37       62.17     62.30 o 
  15   5   7      122.83       59.34     64.91 o 
   2   6   7      745.92      733.08     48.50 o 
   3   6   7      505.97      473.89     38.77 o 
   4   6   7     1124.83     1186.82     78.19 o 
   5   6   7      366.20      251.01     60.23 o 
   6   6   7      494.55      446.97     75.44 o 
   7   6   7     2752.35     2750.00    190.98 o 
   8   6   7       56.13      -29.47     62.66 o 
   9   6   7       12.67      -20.46     75.51 o 
  10   6   7      491.74      597.86    105.56 o 
  11   6   7      392.62      485.40     94.31 o 
  12   6   7       10.32       42.71     90.02 o 
  13   6   7      357.71      634.88    113.74 o 
  14   6   7      103.98      134.14    103.13 o 
   2   7   7      325.76      373.32     67.26 o 
   3   7   7      956.75      997.72     92.26 o 
   4   7   7      555.95      614.87     77.75 o 
   5   7   7      169.96      169.69     65.73 o 
   6   7   7      924.57      987.81    101.85 o 
   7   7   7      180.98      172.37     75.89 o 
   8   7   7      369.47      297.17     86.25 o 
   9   7   7      848.51      662.05    110.22 o 
  10   7   7      487.20      417.82    108.12 o 
  11   7   7       71.73      211.18     88.61 o 
  12   7   7      234.99      425.11    106.90 o 
  13   7   7       82.52       57.80     91.56 o 
   2   8   7        1.34        1.02     58.57 o 
   3   8   7      703.71      774.64     89.64 o 
   4   8   7      190.36      169.69     63.42 o 
   5   8   7      613.86      528.49     88.42 o 
   6   8   7       18.62      -55.24     70.84 o 
   7   8   7      162.71      155.56     80.81 o 
   8   8   7       44.33      -19.18     82.16 o 
   9   8   7      351.17      413.22    100.70 o 
  10   8   7      224.40      119.56    101.15 o 
  11   8   7       49.23      -48.40     98.14 o 
  12   8   7       45.30      -18.67     92.00 o 
   1   9   7     1164.47     1379.60    124.04 o 
   2   9   7      112.94      111.38     67.52 o 
   3   9   7      295.25      248.01     68.73 o 
   4   9   7       21.48       21.67     64.64 o 
   5   9   7     1320.65     1224.49    124.10 o 
   6   9   7       82.33      228.19     85.87 o 
   7   9   7       44.77       50.38     74.36 o 
   8   9   7      201.98      307.85     88.55 o 
   9   9   7        4.77      104.85     96.35 o 
  10   9   7       33.21      171.09    108.18 o 
  11   9   7        2.94       32.67    109.78 o 
   1  10   7      690.37      778.22    101.98 o 
   2  10   7      111.03      140.02     75.44 o 
   3  10   7      252.19      269.30     86.19 o 
   4  10   7       79.27      -10.74     80.88 o 
   5  10   7      391.33      366.16     94.24 o 
   6  10   7        0.69       22.57     88.68 o 
   7  10   7      147.33       79.60     94.31 o 
   8  10   7      244.01      258.62    102.17 o 
   9  10   7      145.41      168.79    107.99 o 
   1  11   7      192.50      362.00     88.42 o 
   2  11   7        6.05       55.24     78.07 o 
   3  11   7       74.32       87.53     86.19 o 
   4  11   7      416.86      494.03    102.49 o 
   5  11   7      125.28      327.35     98.72 o 
   6  11   7       22.64      -10.61     94.50 o 
   2   0   8     5455.66     5179.87    335.66 o 
   4   0   8      434.37      369.55     45.46 o 
   6   0   8     2706.20     2869.75    207.60 o 
   8   0   8     2460.95     2450.01    172.37 o 
  10   0   8      448.88      388.22     75.32 o 
  12   0   8     1286.94     1342.71    126.85 o 
  14   0   8      170.87      345.89     89.89 o 
  16   0   8       61.73       25.45    102.11 o 
   1   1   8     2864.57     2974.73    198.07 o 
   2   1   8      441.70      363.51     27.28 o 
   3   1   8     5154.08     5243.34    215.60 o 
   4   1   8     5260.29     5351.23    229.66 o 
   5   1   8     1084.53     1121.88     70.77 o 
   6   1   8     1924.59     1961.81     98.94 o 
   7   1   8      107.47       80.66     32.50 o 
   8   1   8     4458.39     4303.92    196.38 o 
   9   1   8     1396.55     1339.21     82.54 o 
  10   1   8      165.94       92.63     43.02 o 
  11   1   8      746.28      756.15     87.11 o 
  12   1   8     1023.43     1100.77     78.25 o 
  13   1   8        7.02      -14.95     53.46 o 
  14   1   8      186.68      320.64     67.95 o 
  15   1   8      231.45      292.57     68.46 o 
  16   1   8       33.43       19.62     64.26 o 
   0   2   8     4437.58     4489.49    314.05 o 
   1   2   8     2421.76     2478.98    147.31 o 
   2   2   8       30.05       25.25     18.27 o 
   3   2   8     5636.88     5443.99    242.92 o 
   4   2   8     4571.90     4503.67    190.01 o 
   5   2   8      407.75      398.93     37.74 o 
   6   2   8      490.94      491.52     42.02 o 
   7   2   8      904.41      931.69     60.93 o 
   8   2   8      748.03      745.60     57.17 o 
   9   2   8      810.33      736.11     66.08 o 
  10   2   8       92.65       81.47     59.52 o 
  11   2   8      656.96      610.84     62.22 o 
  12   2   8       98.29       45.77     48.89 o 
  13   2   8      260.48      215.37     58.43 o 
  14   2   8        4.96       51.87     76.82 o 
  15   2   8       61.30      109.68     67.62 o 
  16   2   8       61.96       53.66     65.61 o 
   0   3   8    13766.51    13421.81    772.66 o 
   1   3   8      614.62      638.65     38.39 o 
   2   3   8     3330.62     3179.23    135.65 o 
   3   3   8     2267.19     2221.36     83.31 o 
   4   3   8     1851.22     1778.40     68.89 o 
   5   3   8       17.22       13.65     17.74 o 
   6   3   8     2650.93     2628.56    100.08 o 
   7   3   8       31.78       73.72     23.94 o 
   8   3   8      639.41      554.25     50.92 o 
   9   3   8      726.44      743.53     58.87 o 
  10   3   8       61.23       20.04     41.69 o 
  11   3   8      268.96      354.91     65.50 o 
  12   3   8      189.49      247.67    149.16 o 
  13   3   8      150.40      120.62     54.40 o 
  14   3   8       78.65       50.63     70.04 o 
  15   3   8       65.54       -7.08     74.68 o 
  16   3   8      197.10      137.11     69.05 o 
   1   4   8      780.55      808.53     53.51 o 
   2   4   8      844.31      873.69     48.04 o 
   3   4   8      449.21      439.67     22.80 o 
   4   4   8     3325.70     3327.19    120.77 o 
   5   4   8      581.82      531.28     30.47 o 
   6   4   8     1435.73     1340.53     67.65 o 
   7   4   8      421.22      401.79     49.45 o 
   8   4   8      115.87      134.89     37.20 o 
   9   4   8      749.19      710.88     60.45 o 
  10   4   8      594.85      589.66     56.88 o 
  11   4   8      610.83      591.94     63.64 o 
  12   4   8      531.82      641.70     66.81 o 
  13   4   8      288.98      230.34     61.15 o 
  14   4   8      110.55      130.43     60.44 o 
  15   4   8       15.68      -43.04     60.73 o 
   2   5   8      281.42      367.05     54.92 o 
   3   5   8      963.80      933.97     91.56 o 
   4   5   8     1442.98     1477.49    123.52 o 
   5   5   8     2622.66     2593.29    179.34 o 
   6   5   8      117.09      154.15     56.14 o 
   7   5   8      670.30      544.16     81.20 o 
   8   5   8      311.41      332.72     72.18 o 
   9   5   8     1206.49     1376.34    123.78 o 
  10   5   8       84.67       -0.45     72.12 o 
  11   5   8      803.46      768.31    116.94 o 
  12   5   8      443.42      355.61     98.52 o 
  13   5   8      113.15       91.49     97.31 o 
  14   5   8       38.16       39.64     88.23 o 
  15   5   8      137.64      111.44     93.15 o 
   2   6   8      453.45      544.54     70.20 o 
   3   6   8     1584.07     1610.99    122.76 o 
   4   6   8      242.51      339.18     61.19 o 
   5   6   8      756.57      861.72     88.17 o 
   6   6   8      202.81      148.78     67.64 o 
   7   6   8      349.59      487.96     83.88 o 
   8   6   8      525.93      608.60     92.32 o 
   9   6   8     1092.82      833.08    107.80 o 
  10   6   8       49.67      146.09     80.94 o 
  11   6   8      313.88      248.01     99.10 o 
  12   6   8      355.77      452.47    107.54 o 
  13   6   8      114.45      -18.16     99.87 o 
  14   6   8      144.92      245.77     99.74 o 
   2   7   8      338.29      338.99     68.28 o 
   3   7   8      605.24      514.30     80.37 o 
   4   7   8      191.28      171.54     67.64 o 
   5   7   8      743.80      830.14     89.32 o 
   6   7   8      453.26      389.56     83.56 o 
   7   7   8      112.08      159.46     79.47 o 
   8   7   8     1304.69     1326.60    128.32 o 
   9   7   8        0.78      -54.47     83.76 o 
  10   7   8      313.37      294.04     91.94 o 
  11   7   8      159.69      112.21    104.28 o 
  12   7   8      224.19        8.82    103.26 o 
  13   7   8       35.59       12.91    103.26 o 
   2   8   8       55.30       80.62     59.59 o 
   3   8   8      719.21      753.35     93.03 o 
   4   8   8      261.65      260.47     75.76 o 
   5   8   8      137.40      130.88     68.48 o 
   6   8   8      246.06      249.22     82.92 o 
   7   8   8      462.54      312.52     92.71 o 
   8   8   8      141.62      196.41     92.39 o 
   9   8   8       75.24      -61.83     91.17 o 
  10   8   8      113.81      183.43     92.83 o 
  11   8   8       57.08      153.96    111.70 o 
  12   8   8       32.60       -1.79    109.71 o 
   1   9   8      715.12      794.34     98.84 o 
   2   9   8       42.67      -41.69     68.60 o 
   3   9   8     1642.54     1797.74    146.80 o 
   4   9   8       28.63       -4.80     74.23 o 
   5   9   8       50.25       49.81     80.24 o 
   6   9   8      243.35      227.16     88.55 o 
   7   9   8      163.65      137.65     82.09 o 
   8   9   8      150.48      206.70     88.49 o 
   9   9   8      141.98      110.16    103.32 o 
  10   9   8       57.43       43.99     96.54 o 
   1  10   8      139.86      181.71     77.04 o 
   2  10   8       68.13      -89.64     73.08 o 
   3  10   8      353.54      316.55     94.43 o 
   4  10   8       46.25       47.50     87.27 o 
   5  10   8      238.47      287.58     96.03 o 
   6  10   8       74.95      163.16     95.46 o 
   7  10   8      129.34      179.47    100.83 o 
   8  10   8       33.05        0.06     97.12 o 
   0  11   8      194.26       91.68     91.49 o 
   1  11   8       87.75        3.13     86.76 o 
   2  11   8       41.10      -61.06     83.82 o 
   3  11   8       30.66       80.75     91.43 o 
   4  11   8       21.57     -129.57     86.38 o 
   5  11   8      105.71       60.99     98.14 o 
   2   0   9    17710.98    18617.99   1272.77 o 
   4   0   9     6687.94     6631.79    409.76 o 
   6   0   9     2095.77     2085.39    161.37 o 
   8   0   9      827.57      804.31     81.84 o 
  10   0   9     1131.76     1074.57    107.28 o 
  12   0   9     1081.40     1138.18    114.32 o 
  14   0   9      296.83      162.27     84.40 o 
  16   0   9      268.77      341.99    104.28 o 
   2   1   9     9223.21     8771.30    332.65 o 
   3   1   9     2295.50     2350.19    126.21 o 
   4   1   9       33.90       38.62     23.96 o 
   5   1   9     1767.52     1710.18     90.26 o 
   6   1   9     1159.12     1145.76     74.74 o 
   7   1   9     2950.18     2862.56    139.40 o 
   8   1   9     1008.49      988.28     66.18 o 
   9   1   9       73.14       63.47     39.67 o 
  10   1   9      771.71      777.14     66.61 o 
  11   1   9      658.98      711.70     70.49 o 
  12   1   9       16.80       26.82     49.74 o 
  13   1   9      116.49      172.24     58.06 o 
  14   1   9       17.80      163.91     77.81 o 
  15   1   9        2.65        6.37     60.77 o 
  16   1   9       37.42      -11.17     72.05 o 
   1   2   9     6292.42     6535.50    452.41 o 
   2   2   9     5375.51     5383.87    256.23 o 
   3   2   9      674.30      722.37     42.66 o 
   4   2   9       89.64      127.98     26.67 o 
   5   2   9      494.71      462.90     43.57 o 
   6   2   9     2742.24     2852.96    134.08 o 
   7   2   9     3903.55     3658.16    177.52 o 
   8   2   9      126.58      153.48     46.80 o 
   9   2   9      237.54      150.58     86.79 o 
  10   2   9      258.10      191.79     46.38 o 
  11   2   9      647.91      701.23    143.44 o 
  12   2   9      101.98      152.75     52.65 o 
  13   2   9      712.94      718.09     73.87 o 
  14   2   9      116.97      132.57     64.23 o 
  15   2   9      322.64      394.40     72.88 o 
  16   2   9       12.88      -67.71     71.90 o 
   1   3   9     1698.31     1716.15     78.74 o 
   2   3   9     2175.31     2087.68     89.24 o 
   3   3   9     1435.73     1346.13     75.59 o 
   4   3   9     1749.42     1688.15    100.19 o 
   5   3   9      772.04      711.85     49.02 o 
   6   3   9     1147.78     1215.68     75.44 o 
   7   3   9      193.86      160.45     36.90 o 
   8   3   9      945.54      986.02     67.03 o 
   9   3   9      595.66      533.56     55.31 o 
  10   3   9      959.78      964.37     91.97 o 
  11   3   9      271.95      249.69     50.92 o 
  12   3   9       50.29       41.38     51.22 o 
  13   3   9      121.51      119.61     58.21 o 
  14   3   9       80.05      184.17     61.02 o 
  15   3   9       34.80       -3.65     62.27 o 
  16   3   9       98.50      157.88    102.49 o 
   2   4   9     2190.88     2024.84    158.62 o 
   3   4   9      170.03      145.58     43.22 o 
   4   4   9     1951.45     1874.66    147.31 o 
   5   4   9      844.84      775.41     76.85 o 
   6   4   9      948.33     1014.63    141.84 o 
   7   4   9       50.07       14.68     65.34 o 
   8   4   9      599.65      580.01     86.63 o 
   9   4   9      103.67      104.72     41.02 o 
  10   4   9     1651.50     1588.50     94.37 o 
  11   4   9      183.51      155.99     50.90 o 
  12   4   9       14.86       21.22     50.70 o 
  13   4   9      336.23      344.09     62.43 o 
  14   4   9      486.11      485.45     73.63 o 
  15   4   9       47.97       41.88     68.32 o 
   2   5   9     1788.79     1718.14    132.79 o 
   3   5   9     1273.15     1242.40    108.50 o 
   4   5   9      146.05      159.07     53.32 o 
   5   5   9      900.04      949.32     96.73 o 
   6   5   9      664.93      626.70     88.10 o 
   7   5   9     1161.97     1023.55    104.79 o 
   8   5   9       14.67      -25.45     62.59 o 
   9   5   9      324.52      354.71     85.99 o 
  10   5   9      470.75      473.32     97.50 o 
  11   5   9        1.06      -43.41     77.68 o 
  12   5   9      161.82      188.55     94.31 o 
  13   5   9       63.51      -16.75     83.69 o 
  14   5   9      128.51      132.60    105.11 o 
  15   5   9       28.22      -75.25     89.89 o 
   2   6   9      771.23      757.96     82.54 o 
   3   6   9      450.11      407.27     64.77 o 
   4   6   9     1041.13      920.99    103.45 o 
   5   6   9     1959.49     1814.24    156.58 o 
   6   6   9      431.28      393.46     73.85 o 
   7   6   9      227.26      262.20     73.78 o 
   8   6   9      344.32      324.47     87.27 o 
   9   6   9      508.31      580.66     93.60 o 
  10   6   9      183.17      169.30     93.92 o 
  11   6   9      185.84       65.02     97.12 o 
  12   6   9       87.68       93.22     99.80 o 
  13   6   9       80.39      202.29    104.22 o 
  14   6   9       87.81      207.02    109.39 o 
   2   7   9     1198.73     1172.71    118.60 o 
   3   7   9      200.17      186.18     62.08 o 
   4   7   9      958.44      953.28    101.85 o 
   5   7   9      308.32      401.84     74.87 o 
   6   7   9      252.78      224.35     73.01 o 
   7   7   9        2.77      -15.79     69.43 o 
   8   7   9      214.53      161.25     88.61 o 
   9   7   9      115.40      137.85     91.68 o 
  10   7   9      423.92      432.97    101.53 o 
  11   7   9      165.65      209.20    110.35 o 
  12   7   9       51.75       80.94    108.50 o 
  13   7   9       27.52      204.66    110.80 o 
   1   8   9      420.58      410.27     78.96 o 
   2   8   9      370.72      332.72     76.34 o 
   3   8   9      341.84      409.25     73.40 o 
   4   8   9      301.63      388.66     79.60 o 
   5   8   9      485.72      516.28     87.40 o 
   6   8   9      169.67      157.67     85.29 o 
   7   8   9      352.18      352.99     98.72 o 
   8   8   9      289.11      200.50     96.41 o 
   9   8   9       60.17      142.70     98.27 o 
  10   8   9       91.21      191.87     95.90 o 
  11   8   9      156.95      188.55    117.77 o 
   1   9   9      461.42      415.65     95.33 o 
   2   9   9      137.71       58.82     76.98 o 
   3   9   9      194.63      176.78     81.90 o 
   4   9   9       12.58      -90.66     70.33 o 
   5   9   9       62.06       30.18     84.65 o 
   6   9   9       19.24      112.91     92.07 o 
   7   9   9      329.62      257.85    102.87 o 
   8   9   9        4.66      -64.77     94.69 o 
   9   9   9      125.22      341.10    112.02 o 
  10   9   9       75.90       50.51     99.61 o 
   1  10   9       40.95      -70.90     76.85 o 
   2  10   9       36.66       51.85     82.09 o 
   3  10   9      332.07      288.41     97.82 o 
   4  10   9       87.45      169.30     94.18 o 
   5  10   9       71.37      109.71     94.62 o 
   6  10   9       10.17      118.73    100.51 o 
   7  10   9      347.62      306.89    100.76 o 
   8  10   9       77.65       63.68    108.24 o 
   1  11   9      176.79      111.44     98.72 o 
   2  11   9      271.01      268.47     90.28 o 
   3  11   9       93.05       57.54    101.53 o 
   4  11   9       26.72       17.33     87.53 o 
   2   0  10     3062.33     3048.13    201.78 o 
   4   0  10     9108.77     8934.36    535.52 o 
   6   0  10     1293.22     1225.26    114.25 o 
   8   0  10      833.43      834.17     93.41 o 
  10   0  10       72.62       86.50     65.79 o 
  12   0  10      564.59      573.18     95.14 o 
  14   0  10       57.66       14.77     91.30 o 
  16   0  10       89.69      154.66    110.16 o 
   1   1  10      258.04      324.98     33.57 o 
   2   1  10      210.58      166.52     26.99 o 
   3   1  10     4457.44     4739.66    225.32 o 
   4   1  10     3067.52     2797.81    125.66 o 
   5   1  10     1768.13     1844.84     93.64 o 
   6   1  10     2743.53     2681.03    137.14 o 
   7   1  10      450.64      486.32     48.33 o 
   8   1  10      313.63      389.66     46.57 o 
   9   1  10     2143.96     2119.27    115.16 o 
  10   1  10      359.18      346.67     53.45 o 
  11   1  10      993.92     1047.88     80.44 o 
  12   1  10      329.38      401.15     62.73 o 
  13   1  10      266.61      230.46     60.06 o 
  14   1  10      201.76      267.41    111.25 o 
  15   1  10       89.73       72.95     66.10 o 
  16   1  10      160.28      170.20     70.03 o 
   0   2  10     2858.22     2909.52    196.92 o 
   1   2  10      578.56      511.36     52.24 o 
   2   2  10      122.56      163.71     23.68 o 
   3   2  10     1817.36     1786.93     77.14 o 
   4   2  10     2094.93     2191.44    122.79 o 
   5   2  10     1193.22     1234.18     73.28 o 
   6   2  10       19.19       55.55     32.26 o 
   7   2  10      453.97      538.93     48.43 o 
   8   2  10     1920.50     2065.20    121.09 o 
   9   2  10      634.54      745.56     61.02 o 
  10   2  10      286.71      282.45     50.24 o 
  11   2  10      104.72      122.46     51.65 o 
  12   2  10      684.74      688.89     70.57 o 
  13   2  10       22.09       26.05     58.88 o 
  14   2  10       90.71       70.95     58.22 o 
  15   2  10      263.92      240.13     73.27 o 
  16   2  10      110.37       78.74     74.74 o 
   2   3  10      381.67      355.86     42.42 o 
   3   3  10      116.88      139.46     37.15 o 
   4   3  10      207.25      206.27     30.50 o 
   5   3  10     1324.56     1241.71     71.19 o 
   6   3  10     1873.45     1864.55    104.57 o 
   7   3  10      229.58      202.54     40.41 o 
   8   3  10     3425.37     3486.00    151.45 o 
   9   3  10      421.85      429.46     50.99 o 
  10   3  10      340.46      305.04     52.45 o 
  11   3  10      404.47      530.54     63.21 o 
  12   3  10     1190.84     1350.84     95.76 o 
  13   3  10      236.63      163.41     61.07 o 
  14   3  10      358.37      453.22     70.91 o 
  15   3  10      200.09      158.08     90.53 o 
   2   4  10     1690.94     1690.07    132.67 o 
   3   4  10     1705.11     1638.29    112.72 o 
   4   4  10      724.05      741.27     76.28 o 
   5   4  10      134.87      201.40     55.30 o 
   6   4  10      773.50      683.66     81.01 o 
   7   4  10      474.18      466.67     80.94 o 
   8   4  10     1775.52     1890.13    146.86 o 
   9   4  10        8.27      -59.72     64.26 o 
  10   4  10       65.72       84.59     73.08 o 
  11   4  10       29.76      -97.69     77.87 o 
  12   4  10      407.43      517.75     95.46 o 
  13   4  10      166.03      175.25     96.61 o 
  14   4  10       80.17       25.64     87.21 o 
  15   4  10       83.68      118.47    102.81 o 
   2   5  10        8.25       47.63     44.75 o 
   3   5  10     3341.72     3182.33    234.13 o 
   4   5  10     1470.96     1536.56    126.85 o 
   5   5  10       83.22       96.48     62.72 o 
   6   5  10      314.05      166.10     65.15 o 
   7   5  10      709.75      734.36     96.73 o 
   8   5  10      468.26      403.50     87.98 o 
   9   5  10      156.67      183.81     84.01 o 
  10   5  10      162.15       87.40     90.02 o 
  11   5  10       80.28       25.89     80.81 o 
  12   5  10      197.18      183.37     90.21 o 
  13   5  10      114.49       78.39     88.93 o 
  14   5  10       79.81       58.05    104.60 o 
   2   6  10      288.68      306.76     65.28 o 
   3   6  10     2632.94     2546.17    182.92 o 
   4   6  10      329.92      352.35     70.58 o 
   5   6  10      356.17      372.23     78.45 o 
   6   6  10      455.24      294.62     82.03 o 
   7   6  10      132.89      209.90     82.41 o 
   8   6  10       16.69       -4.22     71.16 o 
   9   6  10       32.22       68.09     78.45 o 
  10   6  10      239.11       81.26     87.21 o 
  11   6  10       64.21        9.46     97.69 o 
  12   6  10       80.82       92.96    103.45 o 
  13   6  10       77.12      217.00    108.18 o 
   2   7  10      366.31      513.72     77.30 o 
   3   7  10      248.18      311.49     69.56 o 
   4   7  10      990.48      921.18    109.91 o 
   5   7  10      819.13      689.80    102.74 o 
   6   7  10      800.78      855.65    104.79 o 
   7   7  10      282.42      209.01     91.11 o 
   8   7  10      107.26      118.15     87.98 o 
   9   7  10      196.63      319.87    101.79 o 
  10   7  10       29.12       43.92     87.85 o 
  11   7  10       45.70       36.95    109.01 o 
  12   7  10      121.47      325.75    119.05 o 
   1   8  10      338.06      343.85     89.51 o 
   2   8  10      124.17       95.52     80.43 o 
   3   8  10       21.12      -30.63     66.43 o 
   4   8  10       37.90      -84.33     75.57 o 
   5   8  10      833.25      837.49    110.48 o 
   6   8  10      361.56      491.09     99.74 o 
   7   8  10      126.89      323.64    100.57 o 
   8   8  10       97.12       53.96     95.39 o 
   9   8  10      152.07      140.34     92.58 o 
  10   8  10       44.95       93.54    109.01 o 
  11   8  10      256.85      458.80    125.25 o 
   1   9  10       61.77       54.86     89.77 o 
   2   9  10      114.26       64.06     87.27 o 
   3   9  10       53.45      107.80     86.50 o 
   4   9  10      167.36      106.45     91.17 o 
   5   9  10      279.28      261.18     99.68 o 
   6   9  10       13.68      102.55     95.52 o 
   7   9  10      184.58      110.48    102.17 o 
   8   9  10       27.72      100.06    102.17 o 
   9   9  10      380.59      392.12    118.47 o 
   0  10  10      130.71      334.70    114.13 o 
   1  10  10      318.22      274.86    108.37 o 
   2  10  10       13.22      -29.28     88.74 o 
   3  10  10      155.62       78.70     99.61 o 
   4  10  10       27.93      -43.73     95.26 o 
   5  10  10      240.72      173.14    102.30 o 
   6  10  10       56.70      -27.30    100.25 o 
   7  10  10      104.17      198.33    111.38 o 
   0  11  10       19.25      -15.66    114.25 o 
   1  11  10       33.15       46.42    106.52 o 
   2  11  10       10.84      -26.92     98.72 o 
   2   0  11     6960.54     7445.56    453.18 o 
   4   0  11     2074.63     2001.76    124.10 o 
   6   0  11      612.07      585.65     76.85 o 
   8   0  11      885.24      820.49     99.74 o 
  12   0  11      149.55       44.95     72.18 o 
  14   0  11      431.97      420.25    106.32 o 
   1   1  11      569.00      554.71     45.87 o 
   2   1  11      561.31      547.03     38.59 o 
   3   1  11      620.30      719.52     47.33 o 
   4   1  11     1560.15     1622.20     78.93 o 
   5   1  11     1373.67     1338.11     83.91 o 
   6   1  11      411.78      446.99     69.37 o 
   7   1  11      323.90      274.09     44.57 o 
   8   1  11     1866.52     1968.66     99.73 o 
   9   1  11      264.73      269.83     49.45 o 
  10   1  11       35.11        7.06     72.79 o 
  11   1  11      390.65      365.51     59.89 o 
  12   1  11      167.65      123.85     72.02 o 
  13   1  11      464.17      421.84     97.21 o 
  14   1  11      126.15      134.69     64.79 o 
  15   1  11      238.20      277.69     76.37 o 
   1   2  11     3835.81     3675.15    215.65 o 
   2   2  11      866.35      903.73     58.04 o 
   3   2  11     1102.71     1132.97     88.81 o 
   4   2  11      644.92      752.33     52.56 o 
   5   2  11      762.85      766.73     52.27 o 
   6   2  11     2275.22     2217.89    159.17 o 
   7   2  11     2798.58     2741.73    148.77 o 
   8   2  11     1401.05     1411.36     85.63 o 
   9   2  11      476.67      453.82     55.71 o 
  10   2  11      648.68      681.99     62.90 o 
  11   2  11      273.80      341.63     83.82 o 
  12   2  11       88.22      110.99     57.42 o 
  13   2  11      393.42      359.89    108.72 o 
  14   2  11      121.06      133.16     93.47 o 
  15   2  11        7.17      -93.47     62.31 o 
   2   3  11     3946.59     3790.81    244.68 o 
   3   3  11      671.29      643.45     75.12 o 
   4   3  11      588.64      705.34     76.59 o 
   5   3  11     2133.19     1919.72     92.83 o 
   6   3  11      322.03      363.57     70.65 o 
   7   3  11     1117.26     1021.86     67.82 o 
   8   3  11      230.45      284.08     78.61 o 
   9   3  11      190.05      202.65     46.12 o 
  10   3  11     1137.81     1131.25     81.80 o 
  11   3  11       40.55       55.71     53.20 o 
  12   3  11      382.90      419.17     63.31 o 
  13   3  11        4.54       32.80     61.85 o 
  14   3  11      124.02       87.11     64.16 o 
  15   3  11       23.16       87.53     68.21 o 
   2   4  11     1628.05     1531.71    138.48 o 
   3   4  11      493.60      455.03     65.85 o 
   4   4  11     2898.96     2746.61    190.27 o 
   5   4  11     1290.79     1299.30    121.03 o 
   6   4  11     1095.13      962.87    104.66 o 
   7   4  11      526.19      742.87     88.30 o 
   8   4  11      264.15      228.19     72.25 o 
   9   4  11       12.75      -44.44     76.28 o 
  10   4  11      228.53      183.62     90.53 o 
  11   4  11        4.79       60.36     78.70 o 
  12   4  11      321.68      249.16     91.36 o 
  13   4  11       11.84      -58.31     89.77 o 
  14   4  11       24.12       21.55     89.06 o 
   2   5  11     1689.41     1764.50    127.74 o 
   3   5  11      546.93      589.04     80.30 o 
   4   5  11      143.36      173.65     66.30 o 
   5   5  11     1176.60     1211.77    106.52 o 
   6   5  11      142.68      133.82     70.46 o 
   7   5  11      843.41      835.89    106.64 o 
   8   5  11      330.29      397.87     81.77 o 
   9   5  11        6.77      -71.35     73.33 o 
  10   5  11       74.93       79.92     82.92 o 
  11   5  11      760.18      859.61    121.99 o 
  12   5  11       28.10       24.62     96.80 o 
  13   5  11      268.21      282.53     95.97 o 
  14   5  11       65.01       86.06    108.63 o 
   2   6  11      724.32      961.98    101.85 o 
   3   6  11     1489.78     1454.22    121.09 o 
   4   6  11      438.78      647.03     80.49 o 
   5   6  11      397.63      325.43     78.26 o 
   6   6  11      140.79        1.92     67.20 o 
   7   6  11      213.36      222.94     86.38 o 
   8   6  11       85.58       62.85     75.00 o 
   9   6  11       52.89       12.47     89.70 o 
  10   6  11      111.39      206.06    100.76 o 
  11   6  11      149.70      265.33    107.99 o 
  12   6  11        9.68       -6.59    102.74 o 
  13   6  11       91.03      119.30    111.25 o 
   2   7  11      756.03      849.26    104.34 o 
   3   7  11      459.20      281.96     86.76 o 
   4   7  11      538.05      574.78     90.28 o 
   5   7  11      129.73      136.95     74.87 o 
   6   7  11      140.39      210.54     87.85 o 
   7   7  11      639.46      667.94    109.65 o 
   8   7  11      101.11       39.96     92.20 o 
   9   7  11      270.23      284.90    104.47 o 
  10   7  11      385.57      328.57    112.97 o 
  11   7  11      262.49      236.43    105.37 o 
  12   7  11       32.19      139.76    105.56 o 
   1   8  11     1201.30     1465.85    141.81 o 
   2   8  11      178.42      232.47     85.99 o 
   3   8  11      258.47      335.85     83.88 o 
   4   8  11      322.54      296.66     94.69 o 
   5   8  11      163.54      183.62     92.07 o 
   6   8  11      143.83      222.88     95.07 o 
   7   8  11      202.75      138.61    100.44 o 
   8   8  11       86.95       89.38     99.68 o 
   9   8  11      108.26      256.51    109.59 o 
  10   8  11       61.09     -113.36     94.56 o 
   1   9  11      133.08      101.53     92.71 o 
   2   9  11        5.63      -42.96     89.89 o 
   3   9  11      195.05      143.09     96.10 o 
   4   9  11       17.47      -57.22     93.35 o 
   5   9  11      327.85      250.05     92.64 o 
   6   9  11      165.59      193.15    100.89 o 
   7   9  11      296.15      338.99    115.08 o 
   8   9  11       31.33      -70.33    103.83 o 
   1  10  11      219.53      249.54    115.98 o 
   2  10  11      215.42      201.65     97.25 o 
   3  10  11      323.09      407.14    117.64 o 
   4  10  11       80.55       17.20     93.15 o 
   5  10  11      344.15      432.01    118.09 o 
   6  10  11        0.21     -127.68    104.66 o 
   2   0  12      855.24      921.57     81.33 o 
   4   0  12      555.19      666.53     67.64 o 
   6   0  12     1014.07     1102.51    105.88 o 
   8   0  12     6720.97     6528.66    415.58 o 
  10   0  12      693.19      597.54     92.58 o 
  14   0  12      167.26      206.19    101.34 o 
   0   1  12      384.98      425.49     45.33 o 
   1   1  12      623.80      583.86     38.84 o 
   2   1  12      309.68      327.01     33.23 o 
   3   1  12     2735.19     2663.60    122.50 o 
   4   1  12      482.71      505.68     47.44 o 
   5   1  12      418.49      454.23    122.44 o 
   6   1  12      959.08      909.26     63.82 o 
   7   1  12      152.17      132.65     43.58 o 
   8   1  12      124.74      121.90     45.93 o 
   9   1  12      145.21      254.69     64.51 o 
  10   1  12       28.79       -7.13     46.99 o 
  11   1  12       62.27      121.42     52.03 o 
  12   1  12      260.62      268.97     59.60 o 
  13   1  12       23.81       13.60     60.17 o 
  14   1  12      225.85      124.12    100.22 o 
  15   1  12      137.19      120.83     80.27 o 
   0   2  12     3393.09     3367.81    217.13 o 
   1   2  12     1210.96     1226.35     95.39 o 
   2   2  12      534.29      522.51     39.41 o 
   3   2  12     1413.94     1434.42     84.52 o 
   4   2  12     1305.78     1306.61     73.93 o 
   5   2  12      721.06      740.24     54.06 o 
   6   2  12      744.49      784.88     68.22 o 
   7   2  12      340.58      400.50     50.64 o 
   8   2  12     2298.96     2201.56    116.73 o 
   9   2  12     2488.70     2376.61    135.90 o 
  10   2  12       89.43       47.23     48.24 o 
  11   2  12      725.72      766.17     71.33 o 
  12   2  12      116.14       95.68     56.83 o 
  13   2  12      108.81      112.15     55.75 o 
  14   2  12       19.94       37.49     62.06 o 
  15   2  12      291.80      301.60     70.09 o 
   2   3  12      486.57      452.41     67.39 o 
   3   3  12     1996.94     2053.61    146.80 o 
   4   3  12     4856.27     4930.27    322.56 o 
   5   3  12      115.78      -16.37     56.71 o 
   6   3  12      454.36      423.83     75.00 o 
   7   3  12      331.87      276.59     75.89 o 
   8   3  12      336.35      344.68     84.33 o 
   9   3  12      153.79      168.21     83.63 o 
  10   3  12      271.12      182.41     85.03 o 
  11   3  12       87.84       28.26     75.12 o 
  12   3  12      198.16      231.83     85.35 o 
  13   3  12      222.75       39.38     98.01 o 
  14   3  12       86.69        5.18     88.68 o 
   2   4  12      291.99      246.54     61.95 o 
   3   4  12      395.58      315.84     62.66 o 
   4   4  12      830.94      827.77     92.13 o 
   5   4  12      419.24      377.22     69.24 o 
   6   4  12     1563.19     1596.86    147.37 o 
   7   4  12      128.54       45.01     72.76 o 
   8   4  12      348.66      439.37     82.41 o 
   9   4  12      114.83      170.71     77.23 o 
  10   4  12      155.72      125.57     83.82 o 
  11   4  12      148.08      218.85     94.24 o 
  12   4  12       53.58       85.35     94.31 o 
  13   4  12       16.62      -19.50     85.10 o 
  14   4  12      148.92       38.11    103.96 o 
   2   5  12       11.72      -12.08     53.51 o 
   3   5  12      293.21      419.80     67.52 o 
   4   5  12      417.25      289.05     76.40 o 
   5   5  12     2184.37     2397.27    184.13 o 
   6   5  12       42.96      -25.38     62.59 o 
   7   5  12      126.13       53.13     78.58 o 
   8   5  12      141.02       74.42     74.55 o 
   9   5  12     1194.33     1173.54    123.65 o 
  10   5  12       50.38      -69.18     91.88 o 
  11   5  12      403.11      508.29    105.30 o 
  12   5  12      100.81       -5.11     89.25 o 
  13   5  12      375.39      182.09    108.37 o 
   2   6  12      445.50      506.88     81.97 o 
   3   6  12      304.80      394.42     74.80 o 
   4   6  12      466.72      487.76     85.23 o 
   5   6  12      484.37      511.29     86.50 o 
   6   6  12      176.75      205.36     84.78 o 
   7   6  12      201.29      110.80     77.62 o 
   8   6  12      175.45       62.85     79.41 o 
   9   6  12      430.91      466.67    110.29 o 
  10   6  12       14.78        3.45     87.98 o 
  11   6  12      198.96      290.01    113.81 o 
  12   6  12       75.09      321.02    114.83 o 
   1   7  12       22.96      -15.09     78.13 o 
   2   7  12      423.92      462.19     98.65 o 
   3   7  12      552.59      693.06     96.93 o 
   4   7  12      209.71      192.70     88.74 o 
   5   7  12        0.30      -39.45     82.09 o 
   6   7  12      171.22      225.95     83.88 o 
   7   7  12      568.91      586.80    104.85 o 
   8   7  12      620.33      471.33    110.48 o 
   9   7  12      381.84      496.97    113.55 o 
  10   7  12       60.38      100.12    110.22 o 
  11   7  12       44.69      -18.99    112.33 o 
   1   8  12      876.73     1281.33    137.27 o 
   2   8  12       91.92      -12.28     92.20 o 
   3   8  12      413.40      439.17    104.98 o 
   4   8  12      193.77      216.61     97.57 o 
   5   8  12      162.66       74.48     96.35 o 
   6   8  12      167.65        3.13     97.05 o 
   7   8  12       62.03      126.21     93.60 o 
   8   8  12      203.16      193.79    109.59 o 
   9   8  12       63.06      121.73    109.33 o 
  10   8  12       41.69        6.78    100.51 o 
   1   9  12       35.69     -123.33     95.58 o 
   2   9  12       11.82      115.72    107.28 o 
   3   9  12      367.34      380.93    100.76 o 
   4   9  12       29.75       -5.50    101.34 o 
   5   9  12        2.57        5.82     92.07 o 
   6   9  12      148.35      178.89    108.56 o 
   7   9  12      156.58      187.40    113.23 o 
   8   9  12       43.62       61.57    101.21 o 
   0  10  12      124.76      218.47    146.35 o 
   1  10  12      566.59      644.66    148.14 o 
   2  10  12       76.74      -49.49    112.02 o 
   3  10  12      261.50      300.88    124.35 o 
   4  10  12      164.56       94.88    112.02 o 
   2   0  13     1312.77     1297.38     99.80 o 
   4   0  13      804.60      734.49     78.58 o 
   6   0  13     2182.97     2026.44    167.32 o 
   8   0  13     1312.67     1200.45    112.78 o 
  10   0  13     1133.49      953.15    113.74 o 
  12   0  13      283.79       94.31     75.89 o 
  14   0  13       16.38     -143.28     95.52 o 
   1   1  13     1150.30     1130.25     63.21 o 
   2   1  13     1143.19     1088.85     63.32 o 
   3   1  13       17.24       -4.80     30.28 o 
   4   1  13      955.05      999.51     65.48 o 
   5   1  13      993.77      944.82     67.27 o 
   6   1  13      604.95      680.94     73.81 o 
   7   1  13      494.69      513.83    110.83 o 
   8   1  13      801.73      846.74    126.30 o 
   9   1  13      482.89      503.59     57.88 o 
  10   1  13      837.37      839.17     75.71 o 
  11   1  13      267.68      306.79     57.58 o 
  12   1  13      365.82      306.13     65.36 o 
  13   1  13      136.32      159.25     79.22 o 
  14   1  13      138.34      198.33     71.46 o 
   1   2  13     2634.42     2416.70    155.68 o 
   2   2  13     1154.89     1130.64     96.86 o 
   3   2  13       59.64        9.61     32.07 o 
   4   2  13      294.10      320.23     42.37 o 
   5   2  13      720.99      712.34     66.49 o 
   6   2  13     2021.11     1982.33    101.55 o 
   7   2  13      462.86      579.86     54.64 o 
   8   2  13      206.35      223.42     47.34 o 
   9   2  13      104.72      140.43     47.85 o 
  10   2  13      155.68      156.77     53.15 o 
  11   2  13      357.59      365.04     60.60 o 
  12   2  13       14.56      -76.19     50.79 o 
  13   2  13      251.76      267.10     68.06 o 
  14   2  13        3.87      -91.35     64.43 o 
   2   3  13     1985.91     2053.04    160.09 o 
   3   3  13      751.18      700.54     78.13 o 
   4   3  13     1988.37     2181.04    163.04 o 
   5   3  13      320.36      201.84     69.43 o 
   6   3  13      359.06      322.43     78.13 o 
   7   3  13      526.44      514.17     81.52 o 
   8   3  13      584.06      639.61    101.79 o 
   9   3  13        4.42      -62.02     79.86 o 
  10   3  13      192.01      304.01     83.69 o 
  11   3  13      386.71      290.78     97.05 o 
  12   3  13       52.10      140.91     94.31 o 
  13   3  13       96.68       79.86     89.38 o 
  14   3  13      283.58      333.55    113.04 o 
   3   4  13      190.44      244.94     60.80 o 
   4   4  13      245.82      293.14     72.31 o 
   5   4  13      108.83      123.01     64.00 o 
   6   4  13      308.59      247.69     74.74 o 
   7   4  13       50.62        0.64     67.39 o 
   8   4  13      536.04      382.27     86.76 o 
   9   4  13       98.72      186.24     81.77 o 
  10   4  13      227.44      144.30     87.91 o 
  11   4  13       57.41      137.53     86.06 o 
  12   4  13      103.84       85.48     89.70 o 
  13   4  13      138.48      183.37    102.11 o 
   2   5  13      537.48      485.85     89.00 o 
   3   5  13      352.36      431.25     73.40 o 
   4   5  13     1126.17     1136.97    114.76 o 
   5   5  13     1640.88     1585.73    148.65 o 
   6   5  13      142.56       71.74     78.96 o 
   7   5  13     1399.82     1326.41    132.60 o 
   8   5  13       75.24       33.76     78.45 o 
   9   5  13      511.83      614.68    102.11 o 
  10   5  13       38.39      210.28    102.36 o 
  11   5  13      312.83      207.73    112.27 o 
  12   5  13       11.94      -44.50     96.93 o 
   2   6  13       22.06      102.30     73.85 o 
   3   6  13      297.34      443.20     79.60 o 
   4   6  13      108.52      214.82     84.71 o 
   5   6  13      160.85      175.44     75.83 o 
   6   6  13       40.71      -67.45     71.35 o 
   7   6  13      626.01      697.47    111.63 o 
   8   6  13      204.42      129.79     85.74 o 
   9   6  13       65.60       96.61     88.10 o 
  10   6  13      172.02      200.50     99.04 o 
  11   6  13        2.72      102.11    112.91 o 
  12   6  13      106.02      -33.12     97.76 o 
   1   7  13      679.94      919.78    123.52 o 
   2   7  13      862.13      854.63    123.40 o 
   3   7  13      708.01      761.28    109.84 o 
   4   7  13      502.96      530.28     97.57 o 
   5   7  13      720.63      639.48    105.11 o 
   6   7  13      781.99      778.22    117.58 o 
   7   7  13       89.88      190.91    102.36 o 
   8   7  13      138.86      -23.34     89.00 o 
   9   7  13      172.88      209.39    111.89 o 
  10   7  13      259.86      129.09    114.83 o 
   1   8  13      160.01      113.87    102.17 o 
   2   8  13      173.52      177.87    107.22 o 
   3   8  13      266.89      304.91     95.26 o 
   4   8  13       42.65      -19.69     87.02 o 
   5   8  13      341.93      481.95    112.78 o 
   6   8  13        5.92      -27.17     88.36 o 
   7   8  13      178.56      374.28    113.29 o 
   8   8  13       87.69      -31.46     94.75 o 
   9   8  13        4.44     -142.42     94.94 o 
   1   9  13      758.59     1467.00    159.20 o 
   2   9  13      195.23      277.16    109.97 o 
   3   9  13       20.72       23.02    110.86 o 
   4   9  13      130.62      180.17    113.36 o 
   5   9  13       39.38      103.00    101.66 o 
   6   9  13      156.26      248.39    103.32 o 
   1  10  13      276.49      129.15    148.39 o 
   2  10  13       40.51      214.06    130.17 o 
   2   0  14      965.07     1104.94     92.83 o 
   4   0  14     3336.90     3190.07    220.13 o 
   6   0  14     2921.57     2811.06    218.40 o 
   8   0  14      769.13      734.43     95.33 o 
  10   0  14      980.40     1009.99    113.17 o 
  12   0  14      467.61      425.56     96.99 o 
  14   0  14      636.17      511.93    117.00 o 
   0   1  14     1078.41     1018.05     91.56 o 
   1   1  14       60.78       57.10     30.42 o 
   2   1  14      353.45      406.13     39.79 o 
   3   1  14     1665.29     1723.49     86.98 o 
   4   1  14      578.29      635.40     69.88 o 
   5   1  14     1543.32     1545.22     87.44 o 
   6   1  14      516.96      549.86     54.30 o 
   7   1  14      340.89      402.71     56.80 o 
   8   1  14       78.40      100.69     51.37 o 
   9   1  14      354.08      398.50     89.99 o 
  10   1  14       85.12       27.63     52.32 o 
  11   1  14      117.17      116.95     57.07 o 
  12   1  14      298.76      293.28     63.03 o 
  13   1  14        8.34        0.29     70.27 o 
  14   1  14       75.08       90.55     69.56 o 
   1   2  14      629.63      627.02     70.20 o 
   2   2  14      342.59      235.09     53.26 o 
   3   2  14     1298.67     1298.92    127.68 o 
   4   2  14      630.59      592.49     71.99 o 
   5   2  14      374.57      394.93     70.71 o 
   6   2  14      294.34      318.40     76.02 o 
   7   2  14     1711.17     1878.30    150.89 o 
   8   2  14     1004.74     1252.95    117.26 o 
   9   2  14      226.02      213.99     81.77 o 
  10   2  14       53.62      116.49     84.46 o 
  11   2  14      323.25      384.76     99.29 o 
  12   2  14      109.14      287.77     96.86 o 
  13   2  14      146.44      -32.29     85.42 o 
  14   2  14       60.73      -14.71     99.68 o 
   1   3  14      432.19      343.72     68.79 o 
   2   3  14     1034.18      935.95     96.73 o 
   3   3  14      254.14      294.68     61.25 o 
   4   3  14     1191.67     1133.58    102.62 o 
   5   3  14      268.42      283.81     76.08 o 
   6   3  14     1558.92     1702.03    152.93 o 
   7   3  14      148.60      119.56     76.59 o 
   8   3  14      314.00      399.21     90.53 o 
   9   3  14      415.35      269.49     95.90 o 
  10   3  14       83.44      142.26     86.25 o 
  11   3  14      253.04      210.67     96.61 o 
  12   3  14      226.14      254.02    101.91 o 
  13   3  14       39.19       -1.60     88.36 o 
   1   4  14     1768.03     1980.21    151.78 o 
   2   4  14      267.57      339.43     77.17 o 
   3   4  14      384.63      403.69     68.92 o 
   4   4  14      519.39      549.65     84.08 o 
   5   4  14       13.41       30.75     63.17 o 
   6   4  14      658.28      646.13     90.85 o 
   7   4  14       17.31        3.20     80.75 o 
   8   4  14      321.04      202.42     91.88 o 
   9   4  14      270.30      193.66     97.82 o 
  10   4  14      199.26      322.94     96.54 o 
  11   4  14       37.38        4.35     83.63 o 
  12   4  14      312.58      340.33    101.08 o 
  13   4  14      105.92      105.56    105.81 o 
   1   5  14      376.62      394.61     81.71 o 
   2   5  14      151.53      161.82     72.44 o 
   3   5  14     2442.43     2578.65    194.49 o 
   4   5  14       54.55       71.03     77.36 o 
   5   5  14      332.30      342.89     80.69 o 
   6   5  14       84.81       45.91     83.44 o 
   7   5  14      356.57      442.95     93.41 o 
   8   5  14      231.43       64.89     92.39 o 
   9   5  14       26.91       52.94     94.62 o 
  10   5  14       28.37      124.23    103.19 o 
  11   5  14      214.55      320.45    105.49 o 
  12   5  14       37.18      104.98    106.20 o 
   1   6  14      654.06      693.70    110.67 o 
   2   6  14      277.78      208.11     94.31 o 
   3   6  14      847.51     1015.68    110.42 o 
   4   6  14      424.92      377.86     90.02 o 
   5   6  14       64.93       49.55     77.17 o 
   6   6  14      381.68      494.67    103.26 o 
   7   6  14      174.12      161.95     87.53 o 
   8   6  14      153.83      146.16     88.30 o 
   9   6  14      120.52      114.19    102.30 o 
  10   6  14      214.54      260.67    114.51 o 
  11   6  14       64.39      130.43    118.34 o 
   1   7  14       68.35      121.61     96.03 o 
   2   7  14      251.85      271.15    106.07 o 
   3   7  14      100.97       55.11     94.31 o 
   4   7  14      264.34      331.06    103.96 o 
   5   7  14      181.59       80.62     88.23 o 
   6   7  14      285.61      163.99     92.96 o 
   7   7  14      357.38      195.96    108.18 o 
   8   7  14       87.38      209.33     97.69 o 
   9   7  14      155.18      154.60    101.66 o 
   1   8  14      196.24      375.62    132.60 o 
   2   8  14      303.07      515.19    126.21 o 
   3   8  14       71.34      -80.56     91.94 o 
   4   8  14       50.96      -96.22    104.85 o 
   5   8  14      266.20      222.05    100.76 o 
   6   8  14      287.73      385.72    105.81 o 
   7   8  14       74.27       73.14    113.10 o 
   8   8  14       12.54      154.85    117.39 o 
   0   9  14       91.19      357.85    180.87 o 
   1   9  14       18.65       41.69    132.41 o 
   2   9  14       44.06      -45.65    112.02 o 
   3   9  14      173.90      331.57    119.37 o 
   4   9  14       24.05      143.66    107.80 o 
   5   9  14       72.75      110.42    105.88 o 
   2   0  15     4339.77     4521.53    273.45 o 
   4   0  15     2067.14     2019.98    163.55 o 
   6   0  15      497.88      611.86     82.03 o 
   8   0  15      373.49      400.24     89.13 o 
  10   0  15      255.54      217.32     83.56 o 
  12   0  15      320.76      327.54     95.58 o 
   1   1  15     1147.06     1118.39     69.53 o 
   2   1  15     1146.74     1154.11     73.08 o 
   3   1  15      548.03      619.11     52.12 o 
   4   1  15      384.32      310.54     45.34 o 
   5   1  15       51.46       17.60     43.63 o 
   6   1  15      233.22      238.07     55.78 o 
   7   1  15      215.74      288.53     53.26 o 
   8   1  15      273.32      315.46     55.27 o 
   9   1  15       26.38       22.74     52.19 o 
  10   1  15      235.71      227.71     60.72 o 
  11   1  15      379.53      492.85     67.40 o 
  12   1  15        9.45       80.54     63.21 o 
  13   1  15       86.92      -53.68     62.28 o 
   1   2  15      897.49      985.95     92.32 o 
   2   2  15      704.71      727.78     79.98 o 
   3   2  15       95.12      143.34     57.48 o 
   4   2  15       53.79      -20.65     60.48 o 
   5   2  15      735.49      631.36     91.30 o 
   6   2  15     1295.20     1354.80    126.98 o 
   7   2  15     1505.77     1503.19    148.20 o 
   8   2  15      510.71      510.46     98.72 o 
   9   2  15       61.27       54.09     87.27 o 
  10   2  15       19.70       65.15     85.99 o 
  11   2  15      321.69      175.70     96.54 o 
  12   2  15       29.70       38.74     94.18 o 
  13   2  15      252.55      197.37     96.29 o 
   1   3  15      271.92      243.91     63.49 o 
   2   3  15      299.21      258.36     68.16 o 
   3   3  15     1423.55     1319.50    120.71 o 
   4   3  15      958.91      992.54    103.51 o 
   5   3  15       74.79      109.27     64.19 o 
   6   3  15      470.79      474.79     90.66 o 
   7   3  15      220.47      105.88     73.78 o 
   8   3  15      219.42      160.73     89.70 o 
   9   3  15      268.60      138.04     86.63 o 
  10   3  15      527.79      527.53    116.17 o 
  11   3  15       20.89      -58.37     93.41 o 
  12   3  15       49.25     -130.88     94.88 o 
   1   4  15      167.38      174.74     71.74 o 
   2   4  15     1228.86     1404.09    122.56 o 
   3   4  15      449.20      348.26     78.70 o 
   4   4  15      370.31      331.12     77.49 o 
   5   4  15      184.56      309.26     82.86 o 
   6   4  15      252.47      259.96     80.18 o 
   7   4  15      158.17      216.74     91.24 o 
   8   4  15      499.24      427.98    103.00 o 
   9   4  15        6.74      -54.60     83.95 o 
  10   4  15      494.98      701.37    123.97 o 
  11   4  15       19.49       14.58     99.10 o 
  12   4  15      146.51      -14.58     89.96 o 
   1   5  15     1293.79     1555.87    129.66 o 
   2   5  15      288.85      306.76     90.53 o 
   3   5  15      215.70      208.49     77.11 o 
   4   5  15        7.95      -25.89     81.90 o 
   5   5  15      665.29      731.81    108.82 o 
   6   5  15      197.32      155.56     82.92 o 
   7   5  15      142.28       50.32     84.01 o 
   8   5  15       15.11        7.61     94.18 o 
   9   5  15       38.52      -29.54     88.30 o 
  10   5  15      145.43      135.54     99.36 o 
  11   5  15       66.50       73.21    103.13 o 
   1   6  15      967.33     1254.54    140.98 o 
   2   6  15      451.32      494.03    103.06 o 
   3   6  15      444.52      490.96     97.31 o 
   4   6  15      154.92      210.54     89.57 o 
   5   6  15      332.83      265.40     91.30 o 
   6   6  15       70.02       57.73     95.65 o 
   7   6  15       84.61      -10.10     84.84 o 
   8   6  15      156.45       75.25    103.51 o 
   9   6  15        4.94        9.40     93.92 o 
  10   6  15       82.35      284.00    108.82 o 
   1   7  15      205.22       65.98    119.24 o 
   2   7  15      432.18      623.95    115.15 o 
   3   7  15      157.89      162.08    104.98 o 
   4   7  15      319.13      492.11    103.83 o 
   5   7  15       13.86       43.03    103.45 o 
   6   7  15       63.88       55.18     91.30 o 
   7   7  15       96.06      128.96    110.29 o 
   8   7  15      187.17       47.50    112.02 o 
   9   7  15       18.42       93.86    114.00 o 
   1   8  15       26.74      225.95    145.33 o 
   2   8  15      362.97      524.59    127.74 o 
   3   8  15      109.67      140.79    110.86 o 
   4   8  15       84.49      244.23    108.69 o 
   5   8  15       34.07       10.61    113.81 o 
   6   8  15       58.56     -132.03    110.35 o 
   1   9  15        0.45     -103.06    164.63 o 
   2   9  15        4.10      182.86    129.98 o 
   3   9  15       57.19       85.10    124.29 o 
   0   0  16     1709.15     1637.90    125.06 o 
   2   0  16      790.69      781.10     84.46 o 
   4   0  16     1445.81     1432.16    117.71 o 
   6   0  16      728.26      692.55     88.55 o 
   8   0  16      488.15      427.79     90.47 o 
  10   0  16       80.33       90.60     82.48 o 
  12   0  16      832.92      665.51    114.13 o 
   0   1  16      894.37      758.28     87.02 o 
   1   1  16      470.96      405.22     67.84 o 
   2   1  16      189.61      193.98     64.00 o 
   3   1  16      584.93      595.62     85.48 o 
   4   1  16      282.13      276.84     72.82 o 
   5   1  16       41.97       60.99     62.15 o 
   6   1  16      343.93      371.02     76.98 o 
   7   1  16      890.79      854.18    109.01 o 
   8   1  16      125.22      235.67     89.00 o 
   9   1  16      182.46      110.16     85.29 o 
  10   1  16      125.45      185.67     91.56 o 
  11   1  16      216.58      277.93     97.31 o 
  12   1  16       89.41      120.07     89.32 o 
   1   2  16      174.42      110.10     60.55 o 
   2   2  16       78.53       48.34     58.18 o 
   3   2  16      617.65      726.37     87.14 o 
   4   2  16       46.26       92.32     67.00 o 
   5   2  16      631.87      599.27     86.25 o 
   6   2  16        1.83      -15.66     73.78 o 
   7   2  16      185.32       85.35     80.81 o 
   8   2  16      806.23      875.98    113.23 o 
   9   2  16      601.57      685.84    112.78 o 
  10   2  16       22.68      -26.09     86.76 o 
  11   2  16      129.90      149.67     87.27 o 
  12   2  16        5.32     -136.18     90.79 o 
   1   3  16      423.87      524.72     81.52 o 
   2   3  16      500.70      423.83     81.39 o 
   3   3  16      516.16      502.53     86.63 o 
   4   3  16     1167.45     1166.12    116.75 o 
   5   3  16       98.20       83.69     77.87 o 
   6   3  16      304.54      251.71     81.13 o 
   7   3  16      296.62      188.10     88.42 o 
   8   3  16      308.39      380.23     92.13 o 
   9   3  16      124.53      180.87     99.87 o 
  10   3  16      186.08       98.72     94.11 o 
  11   3  16        3.86       16.30     87.02 o 
  12   3  16      409.67      473.00    117.77 o 
   1   4  16       99.43      135.93     79.41 o 
   2   4  16        3.15      -75.64     64.06 o 
   3   4  16      518.68      528.30     94.94 o 
   4   4  16      152.93      200.50     76.28 o 
   5   4  16        0.49       -1.53     79.28 o 
   6   4  16      262.91      260.47     92.77 o 
   7   4  16        9.51       -1.28     89.38 o 
   8   4  16      352.81      413.15    105.11 o 
   9   4  16        2.64      -15.15     96.67 o 
  10   4  16       28.55      -40.92     94.69 o 
  11   4  16       56.45       96.67     93.15 o 
   1   5  16      216.44      223.97     87.40 o 
   2   5  16       52.11      117.77     87.21 o 
   3   5  16      212.38      231.06     93.73 o 
   4   5  16      332.25      329.52     97.89 o 
   5   5  16      325.33      280.74     98.46 o 
   6   5  16       69.87       98.78     94.31 o 
   7   5  16      175.15      -24.42     87.02 o 
   8   5  16       85.37       66.94    103.26 o 
   9   5  16      511.94      590.77    113.87 o 
  10   5  16      141.79      239.63    107.35 o 
   1   6  16       85.51       92.58    101.47 o 
   2   6  16      111.73      -31.84     99.80 o 
   3   6  16       37.57       62.47     98.65 o 
   4   6  16       14.97      126.98     89.13 o 
   5   6  16       92.41      104.92    101.47 o 
   6   6  16      129.77      227.93     97.76 o 
   7   6  16       13.47      114.51    108.82 o 
   8   6  16       11.77      -68.48    103.45 o 
   9   6  16       56.41      119.30    102.23 o 
   1   7  16       21.88      -77.75    132.92 o 
   2   7  16      100.50      298.13    126.72 o 
   3   7  16       54.63      110.10    102.36 o 
   4   7  16       29.98      -90.47     94.50 o 
   5   7  16       40.43       23.34    109.39 o 
   6   7  16      207.02      267.25    116.68 o 
   7   7  16      147.24      132.09    104.98 o 
   0   8  16      151.03      338.22    212.46 o 
   1   8  16       53.92       51.92    162.84 o 
   2   8  16       25.87      -62.53    118.73 o 
   3   8  16      192.40      403.95    129.92 o 
   4   8  16       54.06     -108.82    106.71 o 
   5   8  16      195.34      186.63    115.47 o 
   2   0  17      659.70      502.79     81.52 o 
   4   0  17     1268.32     1035.50    109.71 o 
   6   0  17      255.45      246.09     78.83 o 
   8   0  17      278.58      327.29     90.53 o 
  10   0  17      376.69      372.68     97.25 o 
  12   0  17      125.53      128.96     98.78 o 
   1   1  17       70.01      129.15     57.73 o 
   2   1  17      510.71      515.83     79.54 o 
   3   1  17       39.65       58.57     64.70 o 
   4   1  17      178.87      158.11     72.76 o 
   5   1  17      410.77      379.14     83.50 o 
   6   1  17      237.80      296.28     84.78 o 
   7   1  17      154.30      212.84     86.76 o 
   8   1  17       49.62       -0.19     86.44 o 
   9   1  17      205.22      180.75     83.24 o 
  10   1  17      342.29      508.35    104.85 o 
  11   1  17       14.86      119.50     93.54 o 
   1   2  17      976.30      860.38    102.23 o 
   2   2  17      565.23      566.73     81.58 o 
   3   2  17      119.04      179.28     70.65 o 
   4   2  17      225.82      160.03     67.71 o 
   5   2  17      746.37      567.04    101.27 o 
   6   2  17       46.30       71.03     81.07 o 
   7   2  17      353.84      337.00     94.56 o 
   8   2  17       71.99      -54.47     84.14 o 
   9   2  17      138.57      109.07    100.31 o 
  10   2  17       16.25      168.47     95.71 o 
  11   2  17      130.94       36.83     98.33 o 
   1   3  17      302.68      374.02     80.88 o 
   2   3  17      542.75      549.46     91.56 o 
   3   3  17       75.51      118.98     78.64 o 
   4   3  17      711.65      790.88     94.75 o 
   5   3  17      122.46      197.50     85.29 o 
   6   3  17      143.98      142.06     87.34 o 
   7   3  17      249.06      289.18     96.35 o 
   8   3  17      124.19       46.61     93.22 o 
   9   3  17       54.31      -52.49     98.40 o 
  10   3  17      159.50      225.63    112.65 o 
  11   3  17       23.93        8.06    100.44 o 
   1   4  17      107.70       76.21     86.38 o 
   2   4  17      765.57      752.84    102.94 o 
   3   4  17       93.60      -52.68     73.59 o 
   4   4  17      572.22      566.02    106.64 o 
   5   4  17        6.55       25.51     85.48 o 
   6   4  17      387.20      459.44    104.85 o 
   7   4  17       94.26      -41.69     83.56 o 
   8   4  17      256.96      364.24    109.71 o 
   9   4  17        8.81      -95.84    102.42 o 
  10   4  17       34.93       18.80     99.61 o 
   1   5  17       97.08      160.35    105.56 o 
   2   5  17      151.06      278.18     89.25 o 
   3   5  17      200.50      112.85     85.80 o 
   4   5  17       11.52      -86.70     89.00 o 
   5   5  17       91.43      158.24     99.93 o 
   6   5  17        4.22      -86.95     83.95 o 
   7   5  17      565.40      721.39    128.19 o 
   8   5  17        8.91       22.51     96.03 o 
   9   5  17       59.60       23.08    101.02 o 
   1   6  17       93.93      199.35    115.79 o 
   2   6  17      125.18      221.28    115.28 o 
   3   6  17       86.89       -0.06    104.92 o 
   4   6  17       73.63      224.35    101.47 o 
   5   6  17      121.52      167.77    111.18 o 
   6   6  17      109.65      138.80    100.00 o 
   7   6  17      190.28      189.12    106.90 o 
   8   6  17       17.99       81.01    102.17 o 
   1   7  17       76.92      -29.54    149.61 o 
   2   7  17        1.83      126.72    118.60 o 
   3   7  17       64.34      130.75    127.74 o 
   4   7  17      168.22      202.16    125.12 o 
   5   7  17       56.06      -68.99    118.22 o 
   6   7  17       32.23      -73.78    114.51 o 
   1   8  17      177.58      460.78    180.55 o 
   2   8  17       62.12      170.77    159.14 o 
   0   1  18      636.06      700.16     84.78 o 
   1   1  18        3.30      -12.02     56.77 o 
   2   1  18        8.01      -16.94     65.47 o 
   3   1  18      424.13      545.18     83.69 o 
   4   1  18      145.46       72.38     71.86 o 
   5   1  18        2.68      -21.74     75.44 o 
   6   1  18      191.04      228.95     84.91 o 
   7   1  18       12.95       60.80     85.35 o 
   8   1  18      101.78      168.60     96.61 o 
   9   1  18      216.87      261.82     95.52 o 
  10   1  18       85.22       87.14     93.73 o 
   0   2  18      131.61       11.51     59.97 o 
   1   2  18      190.57      172.43     69.31 o 
   2   2  18       54.36       91.49     68.79 o 
   3   2  18      217.43      192.89     78.70 o 
   4   2  18      163.17      230.74     82.16 o 
   5   2  18      450.73      457.20     91.94 o 
   6   2  18       35.17      -58.95     71.86 o 
   7   2  18      132.04      289.31     95.90 o 
   8   2  18       67.66      131.90     97.25 o 
   9   2  18      149.86      192.06    106.01 o 
  10   2  18       43.61       10.17     96.86 o 
   0   3  18      488.49      570.75     95.07 o 
   1   3  18       22.91      112.78     80.69 o 
   2   3  18      191.48      119.69     77.68 o 
   3   3  18      183.54      176.08     84.01 o 
   4   3  18      296.14      136.31     89.64 o 
   5   3  18       87.13      109.91     87.72 o 
   6   3  18      421.15      548.18    108.12 o 
   7   3  18       11.45     -130.05     86.70 o 
   8   3  18        0.85      -51.53     97.89 o 
   9   3  18       24.57       20.14    103.45 o 
  10   3  18       26.32       19.24    109.59 o 
   0   4  18      500.17      875.60    124.55 o 
   1   4  18        4.23        4.86     82.48 o 
   2   4  18      129.18      188.16     81.77 o 
   3   4  18       39.74       43.48     82.41 o 
   4   4  18       16.73       53.96     90.79 o 
   5   4  18       46.56      -75.51     88.87 o 
   6   4  18      112.10      139.25    100.63 o 
   7   4  18       74.15       67.13    102.04 o 
   8   4  18       64.58      -26.41     91.56 o 
   9   4  18      145.41      227.36    105.05 o 
   0   5  18       69.88      190.85    131.58 o 
   1   5  18      108.40       50.32    113.42 o 
   2   5  18        6.32       41.43     89.57 o 
   3   5  18      208.67      286.24    112.85 o 
   4   5  18       50.83       18.80     90.40 o 
   5   5  18      194.59       38.30    101.91 o 
   6   5  18       71.31      117.90     98.21 o 
   7   5  18       95.84      -35.29    106.52 o 
   8   5  18       59.43       70.52    112.91 o 
   0   6  18       72.40      176.91    147.69 o 
   1   6  18      167.80      157.92    129.15 o 
   2   6  18       28.19       26.85    107.73 o 
   3   6  18      139.03      267.12    128.13 o 
   4   6  18       29.24      -32.80    113.93 o 
   5   6  18       97.54       33.31    114.89 o 
   6   6  18       36.48       76.02    114.96 o 
   0   7  18       60.51     -245.70    202.29 o 
   1   7  18        8.07       -1.85    168.85 o 
   2   7  18       31.25      129.66    133.43 o 
   3   7  18       55.67       87.34    139.57 o 
   4   7  18       61.08      -71.80    129.28 o 
   1   1  19      566.44      520.06     59.32 o 
   2   1  19     1123.02     1158.90    115.60 o 
   3   1  19       73.64      -49.10     71.86 o 
   4   1  19      204.78      131.96     80.69 o 
   5   1  19      102.53       81.84     82.92 o 
   6   1  19       58.05      126.98     87.21 o 
   7   1  19      309.50      278.89     99.55 o 
   8   1  19      171.10      229.02    110.16 o 
   9   1  19      178.19      260.99    100.25 o 
   1   2  19       61.87       49.17     72.06 o 
   2   2  19        5.61      -57.73     76.02 o 
   3   2  19       10.45       52.49     79.86 o 
   4   2  19       39.28       15.73     77.49 o 
   5   2  19       34.31       13.94     75.64 o 
   6   2  19       25.39       58.44     85.42 o 
   7   2  19      105.34      160.35     99.36 o 
   8   2  19       25.02      -93.03     83.88 o 
   9   2  19       16.91       15.09    103.06 o 
   1   3  19      177.97      304.72     81.71 o 
   2   3  19      151.07      229.59     78.77 o 
   3   3  19        6.02       -2.05     76.08 o 
   4   3  19      190.53       88.36     80.56 o 
   5   3  19      256.36      211.69     93.67 o 
   6   3  19       41.69        5.75     96.03 o 
   7   3  19       65.71       32.86     88.49 o 
   8   3  19      295.66      423.89    114.19 o 
   1   4  19       25.93      112.02    100.83 o 
   2   4  19       33.81       30.24     84.20 o 
   3   4  19      125.73       53.64     98.65 o 
   4   4  19      100.23      231.26    103.51 o 
   5   4  19       91.28      -21.10     95.33 o 
   6   4  19       65.91       48.97    102.49 o 
   7   4  19       68.92      -30.88    104.98 o 
   8   4  19       14.15      -74.04    107.48 o 
   1   5  19      324.18      393.20    119.37 o 
   2   5  19        1.16      198.58    114.89 o 
   3   5  19       41.54       -2.81    113.81 o 
   4   5  19      111.76      244.81    113.74 o 
   5   5  19      252.34      347.11    107.03 o 
   6   5  19       10.32      179.08    104.41 o 
   1   6  19      158.27      260.03    153.89 o 
   2   6  19       23.05        8.25    114.44 o 
   3   6  19       25.35     -120.01    114.51 o 
   4   6  19       76.23        6.07    113.81 o 
   0   2  20       45.26       89.51     81.84 o 
   1   2  20       10.91      -82.40     54.93 o 
   2   2  20       77.92       24.42     84.46 o 
   3   2  20      616.54      613.97    105.37 o 
   4   2  20       60.15      265.84     92.39 o 
   5   2  20      132.41      178.89     96.54 o 
   6   2  20       29.28      -38.04     90.98 o 
   7   2  20       13.39      -92.51     99.10 o 
   8   2  20      125.49      -35.04    105.11 o 
   0   3  20        9.85     -102.04     82.86 o 
   1   3  20       66.95      -10.17    110.70 o 
   2   3  20       44.52      -40.92     94.50 o 
   3   3  20        2.19      -27.88     89.51 o 
   4   3  20       58.05     -129.37     86.25 o 
   5   3  20      127.50      219.04    101.98 o 
   6   3  20       68.54       64.89    101.85 o 
   7   3  20      163.73      123.08     97.37 o 
   0   4  20      159.42      277.93    112.46 o 
   1   4  20      273.52      589.81    120.26 o 
   2   4  20      111.62      130.68    105.88 o 
   3   4  20       68.68       96.35    104.41 o 
   4   4  20       47.43      187.14     97.89 o 
   5   4  20       88.76      123.01    107.54 o 
   6   4  20      141.88      150.06    114.51 o 
   0   5  20       71.22      -51.60    149.67 o 
   1   5  20       24.21       -8.90    103.98 o 
   2   5  20       91.94      155.81    123.14 o 
   3   5  20      197.04      315.27    128.06 o 
   4   5  20       39.18      -31.20    118.28 o 
   2   2  21        4.35      158.43     89.89 o 
   3   2  21       11.52       25.32     86.44 o 
   4   2  21       81.62       39.06     93.99 o 
   5   2  21      213.26      284.83    103.70 o 
   6   2  21      225.87      266.36    107.73 o 
   1   3  21       69.56      -13.43     71.90 o 
   2   3  21      114.38      190.40    101.66 o 
   3   3  21       13.87      -89.83     96.48 o 
   4   3  21       95.98      129.02    100.63 o 
   5   3  21        2.91       14.19     99.10 o 
   1   4  21       13.31      -55.93     82.77 o 
   2   4  21      200.52      145.71    116.94 o 
   3   4  21       13.43       13.81    109.07 o 
   0   3  22       66.62      107.35    110.42 o 
                                                 
